# Supplementary material for: The transition from primary colorectal cancer to isolated peritoneal malignancy is associated with an increased tumour mutational burden
Source: Sci Rep. 2020 Nov 3;10:18900. doi: 10.1038/s41598-020-75844-6 (PMC7641117; doi:10.1038/s41598-020-75844-6)
Supplement: Supplementary file 2 — Supplementary Information 2. [file 41598_2020_75844_MOESM2_ESM.xlsx]

## Sheet: Main
Supplementary materials for:
The transition from primary colorectal cancer to isolated peritoneal malignancy is associated with an increased tumour mutational burden
Supplementary table 5: Gene set enrichment analysis results for primary tumours vs. colorectal peritoneal metastasis (Tab 1) and only where p < 0.05 (tab 2)

## Sheet: Tab 1 -GSEA Primary vs CPM
Gene set	Description	Enrichment score	P-value	Genes in list	Genes not in list	Genes in list, not in set	Genes not in list, not in set
GO:0006614	SRP-dependent cotranslational protein targeting to membrane	64.2896	1.20055e-28	19	69	44	15464
GO:0006613	cotranslational protein targeting to membrane	63.1318	3.82142e-28	19	74	44	15459
GO:0045047	protein targeting to ER	62.2551	9.18274e-28	19	78	44	15455
GO:0072599	establishment of protein localization to endoplasmic reticulum	61.4181	2.12056e-27	19	82	44	15451
GO:0019083	viral transcription	59.2951	1.77201e-26	19	93	44	15440
GO:0070972	protein localization to endoplasmic reticulum	59.2951	1.77201e-26	19	93	44	15440
GO:0000184	nuclear-transcribed mRNA catabolic process, nonsense-mediated decay	58.7562	3.03742e-26	19	96	44	15437
GO:0006413	translational initiation	55.2244	1.03833e-24	19	118	44	15415
GO:0006612	protein targeting to membrane	54.6495	1.84503e-24	19	122	44	15411
GO:0003735	structural constituent of ribosome	52.142	2.2647e-23	19	141	44	15392
GO:0006412	translation	51.2312	5.63082e-23	20	182	43	15351
GO:0090150	establishment of protein localization to membrane	49.4898	3.21247e-22	20	200	43	15333
GO:0043043	peptide biosynthetic process	49.2146	4.23036e-22	20	203	43	15330
GO:0044391	ribosomal subunit	49.0861	4.81038e-22	19	168	44	15365
GO:0000956	nuclear-transcribed mRNA catabolic process	48.7764	6.55674e-22	19	171	44	15362
GO:0006402	mRNA catabolic process	47.3976	2.60303e-21	19	185	44	15348
GO:0006605	protein targeting	45.8845	1.18195e-20	20	243	43	15290
GO:0016032	viral process	45.4592	1.80858e-20	25	523	38	15010
GO:0044403	symbiont process	45.4592	1.80858e-20	25	523	38	15010
GO:0006401	RNA catabolic process	45.172	2.41025e-20	19	210	44	15323
GO:0044445	cytosolic part	45.0054	2.84723e-20	19	212	44	15321
GO:0072594	establishment of protein localization to organelle	44.2392	6.12587e-20	21	314	42	15219
GO:0043604	amide biosynthetic process	43.9315	8.33292e-20	20	270	43	15263
GO:0006364	rRNA processing	43.3442	1.49916e-19	19	233	44	15300
GO:0044419	interspecies interaction between organisms	42.0218	5.62574e-19	26	682	37	14851
GO:0016072	rRNA metabolic process	41.6878	7.85644e-19	19	256	44	15277
GO:0002181	cytoplasmic translation	41.5807	8.74402e-19	12	39	51	15494
GO:0072657	protein localization to membrane	40.7344	2.03824e-18	21	376	42	15157
GO:0006518	peptide metabolic process	40.1579	3.62774e-18	20	331	43	15202
GO:0051704	multi-organism process	38.7985	1.41268e-17	30	1156	33	14377
GO:0022625	cytosolic large ribosomal subunit	37.9976	3.1467e-17	12	55	51	15478
GO:0034655	nucleobase-containing compound catabolic process	37.3314	6.12618e-17	19	328	44	15205
GO:0046700	heterocycle catabolic process	35.3153	4.60005e-16	19	368	44	15165
GO:0034470	ncRNA processing	35.2205	5.05748e-16	19	370	44	15163
GO:0044270	cellular nitrogen compound catabolic process	35.1262	5.55747e-16	19	372	44	15161
GO:0033365	protein localization to organelle	34.9569	6.58285e-16	21	507	42	15026
GO:0019439	aromatic compound catabolic process	34.5713	9.6796e-16	19	384	44	15149
GO:0042788	polysomal ribosome	33.7907	2.11284e-15	9	21	54	15512
GO:1901361	organic cyclic compound catabolic process	33.3859	3.16731e-15	19	411	44	15122
GO:0043603	cellular amide metabolic process	33.2781	3.52796e-15	20	481	43	15052
GO:0006886	intracellular protein transport	32.1937	1.04343e-14	22	666	41	14867
GO:0005198	structural molecule activity	31.8635	1.45161e-14	21	596	42	14937
GO:0044421	extracellular region part	30.8266	4.09444e-14	42	3401	21	12132
GO:0015934	large ribosomal subunit	30.7888	4.25181e-14	12	107	51	15426
GO:0034613	cellular protein localization	29.719	1.23939e-13	23	847	40	14686
GO:0016071	mRNA metabolic process	29.5672	1.44252e-13	20	590	43	14943
GO:0070727	cellular macromolecule localization	29.5026	1.53888e-13	23	856	40	14677
GO:0034660	ncRNA metabolic process	29.4106	1.68701e-13	19	517	44	15016
GO:0015031	protein transport	28.6341	3.66745e-13	26	1209	37	14324
GO:0015833	peptide transport	28.2246	5.5234e-13	26	1231	37	14302
GO:0005840	ribosome	27.8671	7.89734e-13	11	102	52	15431
GO:0006810	transport	27.8335	8.16691e-13	42	3698	21	11835
GO:0042886	amide transport	27.8053	8.4009e-13	26	1254	37	14279
GO:0045184	establishment of protein localization	27.3593	1.31228e-12	26	1279	37	14254
GO:0030529	intracellular ribonucleoprotein complex	26.9879	1.90237e-12	21	772	42	14761
GO:1990904	ribonucleoprotein complex	26.9157	2.04487e-12	21	775	42	14758
GO:0051234	establishment of localization	26.8817	2.11554e-12	42	3799	21	11734
GO:1901566	organonitrogen compound biosynthetic process	26.3023	3.77621e-12	21	801	42	14732
GO:0051179	localization	24.7876	1.71737e-11	43	4238	20	11295
GO:0044265	cellular macromolecule catabolic process	24.5701	2.13464e-11	19	687	44	14846
GO:0070062	extracellular exosome	24.1329	3.3052e-11	33	2482	30	13051
GO:0006396	RNA processing	24.0127	3.72763e-11	20	806	43	14727
GO:1903561	extracellular vesicle	23.9685	3.89596e-11	33	2497	30	13036
GO:0043230	extracellular organelle	23.9576	3.93874e-11	33	2498	30	13035
GO:0048519	negative regulation of biological process	23.4448	6.57759e-11	43	4402	20	11131
GO:0009057	macromolecule catabolic process	23.1457	8.87011e-11	20	847	43	14686
GO:0071705	nitrogen compound transport	22.9739	1.05327e-10	26	1558	37	13975
GO:0008104	protein localization	22.8776	1.15985e-10	27	1699	36	13834
GO:0033036	macromolecule localization	22.6137	1.51001e-10	27	1719	36	13814
GO:0071702	organic substance transport	22.4475	1.78305e-10	28	1872	35	13661
GO:0046907	intracellular transport	22.0676	2.60723e-10	23	1241	40	14292
GO:0003723	RNA binding	21.7171	3.70138e-10	25	1517	38	14016
GO:0022627	cytosolic small ribosomal subunit	21.5805	4.24325e-10	7	37	56	15496
GO:0010629	negative regulation of gene expression	20.8385	8.91167e-10	24	1450	39	14083
GO:1901575	organic substance catabolic process	20.7286	9.94722e-10	24	1458	39	14075
GO:0005925	focal adhesion	19.4282	3.65142e-09	13	373	50	15160
GO:0051649	establishment of localization in cell	19.4064	3.73169e-09	23	1425	40	14108
GO:0009892	negative regulation of metabolic process	19.3948	3.77508e-09	30	2456	33	13077
GO:0005924	cell-substrate adherens junction	19.366	3.88568e-09	13	375	50	15158
GO:0030055	cell-substrate junction	19.2427	4.39556e-09	13	379	50	15154
GO:0009056	catabolic process	19.223	4.48276e-09	25	1712	38	13821
GO:0044248	cellular catabolic process	19.1029	5.05519e-09	23	1448	40	14085
GO:0005912	adherens junction	18.4063	1.01445e-08	14	491	49	15042
GO:0015935	small ribosomal subunit	18.3215	1.10422e-08	7	62	56	15471
GO:0044444	cytoplasmic part	18.1934	1.25517e-08	56	8638	7	6895
GO:0010605	negative regulation of macromolecule metabolic process	18.1698	1.2851e-08	28	2260	35	13273
GO:0070161	anchoring junction	17.988	1.54144e-08	14	508	49	15025
GO:0005829	cytosol	17.8393	1.78856e-08	40	4525	23	11008
GO:0031982	vesicle	17.5372	2.41943e-08	34	3370	29	12163
GO:0051641	cellular localization	17.329	2.97939e-08	25	1881	38	13652
GO:0044446	intracellular organelle part	15.9227	1.21577e-07	53	8121	10	7412
GO:0044422	organelle part	14.9838	3.10904e-07	53	8304	10	7229
GO:0005615	extracellular space	14.8135	3.68614e-07	18	1128	45	14405
GO:0044267	cellular protein metabolic process	13.9879	8.41684e-07	30	3106	33	12427
GO:0050789	regulation of biological process	13.6873	1.13676e-06	56	9518	7	6015
GO:0032991	macromolecular complex	12.8725	2.56779e-06	37	4685	26	10848
GO:0009607	response to biotic stimulus	12.6507	3.20525e-06	13	681	50	14852
GO:0009605	response to external stimulus	12.6165	3.31692e-06	17	1178	46	14355
GO:0043233	organelle lumen	12.115	5.47659e-06	16	1088	47	14445
GO:0070013	intracellular organelle lumen	12.115	5.47659e-06	16	1088	47	14445
GO:0031974	membrane-enclosed lumen	12.115	5.47659e-06	16	1088	47	14445
GO:0019731	antibacterial humoral response	12.0035	6.12287e-06	4	26	59	15507
GO:0010468	regulation of gene expression	11.8923	6.84316e-06	33	4019	30	11514
GO:0022613	ribonucleoprotein complex biogenesis	11.6838	8.42914e-06	5	64	58	15469
GO:0019222	regulation of metabolic process	11.6364	8.83842e-06	41	5826	22	9707
GO:0010632	regulation of epithelial cell migration	11.6191	8.99271e-06	7	177	56	15356
GO:0019538	protein metabolic process	11.3972	1.12271e-05	31	3702	32	11831
GO:0043207	response to external biotic stimulus	11.3745	1.14843e-05	12	651	51	14882
GO:0019730	antimicrobial humoral response	11.2734	1.27066e-05	5	70	58	15463
GO:0065007	biological regulation	11.2193	1.34129e-05	56	10060	7	5473
GO:0031012	extracellular matrix	11.1227	1.47737e-05	10	452	53	15081
GO:0007166	cell surface receptor signaling pathway	10.6948	2.26614e-05	21	1988	42	13545
GO:0043226	organelle	10.4829	2.80106e-05	55	9905	8	5628
GO:0010033	response to organic substance	10.4068	3.0226e-05	20	1862	43	13671
GO:0030054	cell junction	10.2731	3.45498e-05	15	1121	48	14412
GO:0042274	ribosomal small subunit biogenesis	10.1013	4.1026e-05	3	14	60	15519
GO:0050840	extracellular matrix binding	10.0978	4.11704e-05	4	44	59	15489
GO:0045055	regulated exocytosis	10.097	4.12033e-05	11	623	52	14910
GO:0044085	cellular component biogenesis	9.91634	4.93615e-05	6	157	57	15376
GO:0043228	non-membrane-bounded organelle	9.9119	4.95813e-05	22	2266	41	13267
GO:0043232	intracellular non-membrane-bounded organelle	9.9119	4.95813e-05	22	2266	41	13267
GO:1904724	tertiary granule lumen	9.70417	6.10287e-05	4	49	59	15484
GO:0002366	leukocyte activation involved in immune response	9.6702	6.31375e-05	10	538	53	14995
GO:0002263	cell activation involved in immune response	9.62458	6.60842e-05	10	541	53	14992
GO:0009059	macromolecule biosynthetic process	9.40609	8.2222e-05	25	2888	38	12645
GO:0043312	neutrophil degranulation	9.40034	8.26958e-05	9	446	54	15087
GO:0002283	neutrophil activation involved in immune response	9.33348	8.84137e-05	9	450	54	15083
GO:0060255	regulation of macromolecule metabolic process	9.33005	8.87182e-05	37	5396	26	10137
GO:0044323	retinoic acid-responsive element binding	9.25267	9.58555e-05	2	2	61	15531
GO:0042119	neutrophil activation	9.21815	9.92221e-05	9	457	54	15076
GO:0036230	granulocyte activation	9.16936	0.000104183	9	460	54	15073
GO:0043299	leukocyte degranulation	9.13704	0.000107605	9	462	54	15071
GO:0006887	exocytosis	9.11778	0.000109698	11	696	52	14837
GO:0002376	immune system process	9.1177	0.000109707	19	1871	44	13662
GO:1902532	negative regulation of intracellular signal transduction	9.08887	0.000112916	9	465	54	15068
GO:0034284	response to monosaccharide	9.01092	0.000122069	5	115	58	15418
GO:0001894	tissue homeostasis	8.97181	0.000126938	5	116	58	15417
GO:0010977	negative regulation of neuron projection development	8.97181	0.000126938	5	116	58	15417
GO:0002275	myeloid cell activation involved in immune response	8.9622	0.000128164	9	473	54	15060
GO:0002252	immune effector process	8.91969	0.00013373	12	841	51	14692
GO:0003785	actin monomer binding	8.9058	0.000135601	3	22	60	15511
GO:0002237	response to molecule of bacterial origin	8.76849	0.000155558	7	281	56	15252
GO:1990948	ubiquitin ligase inhibitor activity	8.74445	0.000159343	2	3	61	15530
GO:0010594	regulation of endothelial cell migration	8.70762	0.000165321	5	123	58	15410
GO:0042221	response to chemical	8.49593	0.000204299	21	2310	42	13223
GO:0032940	secretion by cell	8.49124	0.000205259	12	881	51	14652
GO:0001895	retina homeostasis	8.4544	0.000212961	3	26	60	15507
GO:0016070	RNA metabolic process	8.39289	0.000226473	25	3071	38	12462
GO:0055105	ubiquitin-protein transferase inhibitor activity	8.3416	0.000238391	2	4	61	15529
GO:0009743	response to carbohydrate	8.28978	0.00025107	5	135	58	15398
GO:1901700	response to oxygen-containing compound	8.26129	0.000258325	14	1191	49	14342
GO:0002274	myeloid leukocyte activation	8.25246	0.000260617	9	521	54	15012
GO:0031345	negative regulation of cell projection organization	8.09549	0.000304911	5	141	58	15392
GO:0044271	cellular nitrogen compound biosynthetic process	8.07104	0.00031246	24	2940	39	12593
GO:0043227	membrane-bounded organelle	8.07018	0.000312728	50	9017	13	6516
GO:0005576	extracellular region	8.02327	0.000327745	15	1373	48	14160
GO:0003676	nucleic acid binding	8.00859	0.000332595	27	3542	36	11991
GO:0007253	cytoplasmic sequestering of NF-kappaB	8.00773	0.000332879	2	5	61	15528
GO:0110053	regulation of actin filament organization	7.96352	0.000347926	6	227	57	15306
GO:0034645	cellular macromolecule biosynthetic process	7.79967	0.000409869	22	2613	41	12920
GO:0061844	antimicrobial humoral immune response mediated by antimicrobial peptide	7.72298	0.000442541	3	34	60	15499
GO:0032535	regulation of cellular component size	7.69653	0.000454402	6	239	57	15294
GO:0046903	secretion	7.66899	0.000467091	12	965	51	14568
GO:0030334	regulation of cell migration	7.63813	0.000481728	10	694	53	14839
GO:0008064	regulation of actin polymerization or depolymerization	7.47958	0.000564494	5	162	58	15371
GO:0042989	sequestering of actin monomers	7.47395	0.000567681	2	7	61	15526
GO:0045792	negative regulation of cell size	7.47395	0.000567681	2	7	61	15526
GO:0030832	regulation of actin filament length	7.45245	0.000580018	5	163	58	15370
GO:0050896	response to stimulus	7.44488	0.000584424	30	4290	33	11243
GO:0042742	defense response to bacterium	7.29341	0.000680004	5	169	58	15364
GO:0009612	response to mechanical stimulus	7.26751	0.000697849	5	170	58	15363
GO:0060548	negative regulation of cell death	7.2194	0.000732243	11	871	52	14662
GO:0045665	negative regulation of neuron differentiation	7.2162	0.00073459	5	172	58	15361
GO:2000145	regulation of cell motility	7.18759	0.000755911	10	736	53	14797
GO:0042345	regulation of NF-kappaB import into nucleus	7.14371	0.00078982	3	42	60	15491
GO:1900746	regulation of vascular endothelial growth factor signaling pathway	7.05535	0.000862782	2	9	61	15524
GO:0030667	secretory granule membrane	7.03412	0.000881289	6	272	57	15261
GO:0006959	humoral immune response	7.01734	0.000896202	5	180	58	15353
GO:0050829	defense response to Gram-negative bacterium	7.01605	0.000897362	3	44	60	15489
GO:0098552	side of membrane	6.99697	0.000914648	6	274	57	15259
GO:0044433	cytoplasmic vesicle part	6.98224	0.000928218	14	1354	49	14179
GO:0048523	negative regulation of cellular process	6.96671	0.000942754	28	3980	35	11553
GO:0030837	negative regulation of actin filament polymerization	6.95438	0.000954442	3	45	60	15488
GO:0045471	response to ethanol	6.92857	0.000979396	4	105	59	15428
GO:0045321	leukocyte activation	6.87592	0.00103235	10	767	53	14766
GO:1902547	regulation of cellular response to vascular endothelial growth factor stimulus	6.87563	0.00103265	2	10	61	15523
GO:0042981	regulation of apoptotic process	6.86853	0.00104	14	1370	49	14163
GO:0009749	response to glucose	6.86084	0.00104803	4	107	59	15426
GO:0044424	intracellular part	6.81735	0.00109462	60	12578	3	2955
GO:0009617	response to bacterium	6.80502	0.0011082	5	189	58	15344
GO:1901564	organonitrogen compound metabolic process	6.79798	0.00111603	31	4666	32	10867
GO:0043067	regulation of programmed cell death	6.78451	0.00113117	14	1382	49	14151
GO:0009746	response to hexose	6.72934	0.00119532	4	111	59	15422
GO:0043066	negative regulation of apoptotic process	6.72147	0.00120477	10	783	53	14750
GO:0043124	negative regulation of I-kappaB kinase/NF-kappaB signaling	6.72076	0.00120562	3	49	60	15484
GO:2000059	negative regulation of protein ubiquitination involved in ubiquitin-dependent protein catabolic process	6.71118	0.00121723	2	11	61	15522
GO:0034774	secretory granule lumen	6.67609	0.00126069	6	292	57	15241
GO:0065008	regulation of biological quality	6.67471	0.00126244	23	3029	40	12504
GO:0030335	positive regulation of cell migration	6.65822	0.00128343	7	403	56	15130
GO:0032233	positive regulation of actin filament bundle assembly	6.61107	0.00134539	3	51	60	15482
GO:0043069	negative regulation of programmed cell death	6.60835	0.00134906	10	795	53	14738
GO:0010634	positive regulation of epithelial cell migration	6.6028	0.00135656	4	115	59	15418
GO:0009987	cellular process	6.59597	0.00136586	60	12636	3	2897
GO:1902903	regulation of supramolecular fiber organization	6.59103	0.00137263	6	297	57	15236
GO:0040012	regulation of locomotion	6.58972	0.00137443	10	797	53	14736
GO:0051270	regulation of cellular component movement	6.58043	0.00138726	10	798	53	14735
GO:0043280	positive regulation of cysteine-type endopeptidase activity involved in apoptotic process	6.57191	0.00139913	4	116	59	15417
GO:0032956	regulation of actin cytoskeleton organization	6.55747	0.00141947	6	299	57	15234
GO:2000147	positive regulation of cell motility	6.53343	0.00145401	7	412	56	15121
GO:0033993	response to lipid	6.45829	0.00156748	9	672	54	14861
GO:0050830	defense response to Gram-positive bacterium	6.45446	0.00157348	3	54	60	15479
GO:0060205	cytoplasmic vesicle lumen	6.42582	0.0016192	6	307	57	15226
GO:0008320	protein transmembrane transporter activity	6.41914	0.00163007	2	13	61	15520
GO:0051272	positive regulation of cellular component movement	6.41192	0.00164187	7	421	56	15112
GO:0031983	vesicle lumen	6.40965	0.0016456	6	308	57	15225
GO:0032272	negative regulation of protein polymerization	6.40422	0.00165456	3	55	60	15478
GO:0010633	negative regulation of epithelial cell migration	6.40422	0.00165456	3	55	60	15478
GO:0034250	positive regulation of cellular amide metabolic process	6.33459	0.00177387	4	124	59	15409
GO:0090304	nucleic acid metabolic process	6.29889	0.00183834	25	3517	38	12016
GO:0002227	innate immune response in mucosa	6.28821	0.00185809	2	14	61	15519
GO:0043065	positive regulation of apoptotic process	6.25919	0.00191279	8	558	55	14975
GO:2000026	regulation of multicellular organismal development	6.223	0.00198329	15	1636	48	13897
GO:0051129	negative regulation of cellular component organization	6.21514	0.00199894	8	562	55	14971
GO:0007165	signal transduction	6.2083	0.00201265	27	3956	36	11577
GO:0043068	positive regulation of programmed cell death	6.20419	0.00202095	8	563	55	14970
GO:0050768	negative regulation of neurogenesis	6.19092	0.00204794	5	218	58	15315
GO:0042347	negative regulation of NF-kappaB import into nucleus	6.16564	0.00210037	2	15	61	15518
GO:0022884	macromolecule transmembrane transporter activity	6.16564	0.00210037	2	15	61	15518
GO:0055106	ubiquitin-protein transferase regulator activity	6.16564	0.00210037	2	15	61	15518
GO:0040017	positive regulation of locomotion	6.15293	0.00212725	7	441	56	15092
GO:2001056	positive regulation of cysteine-type endopeptidase activity	6.14014	0.00215462	4	131	59	15402
GO:0044249	cellular biosynthetic process	6.10467	0.00223243	26	3772	37	11761
GO:1901652	response to peptide	6.09868	0.00224583	6	328	57	15205
GO:0098562	cytoplasmic side of membrane	6.07672	0.0022957	3	62	60	15471
GO:0060249	anatomical structure homeostasis	6.07543	0.00229865	5	224	58	15309
GO:0051707	response to other organism	6.06569	0.00232117	7	448	56	15085
GO:0050839	cell adhesion molecule binding	6.05336	0.00234995	7	449	56	15084
GO:0042994	cytoplasmic sequestering of transcription factor	6.05046	0.00235678	2	16	61	15517
GO:0010941	regulation of cell death	6.03675	0.00238932	14	1496	49	14037
GO:0032970	regulation of actin filament-based process	5.98055	0.00252742	6	336	57	15197
GO:0031647	regulation of protein stability	5.9451	0.00261865	5	231	58	15302
GO:0045109	intermediate filament organization	5.94183	0.00262721	2	17	61	15516
GO:0001775	cell activation	5.92524	0.00267116	10	873	53	14660
GO:0016192	vesicle-mediated transport	5.91437	0.00270035	14	1516	49	14017
GO:0051961	negative regulation of nervous system development	5.87264	0.00281543	5	235	58	15298
GO:0050821	protein stabilization	5.85639	0.00286155	4	142	59	15391
GO:0044319	wound healing, spreading of cells	5.83907	0.00291154	2	18	61	15515
GO:0002385	mucosal immune response	5.83907	0.00291154	2	18	61	15515
GO:0071216	cellular response to biotic stimulus	5.8318	0.00293279	4	143	59	15390
GO:0051235	maintenance of location	5.8318	0.00293279	4	143	59	15390
GO:0030833	regulation of actin filament polymerization	5.8074	0.00300524	4	144	59	15389
GO:0051492	regulation of stress fiber assembly	5.78532	0.00307233	3	69	60	15464
GO:0090066	regulation of anatomical structure size	5.76791	0.00312627	6	351	57	15182
GO:0031329	regulation of cellular catabolic process	5.76763	0.00312717	9	745	54	14788
GO:0007169	transmembrane receptor protein tyrosine kinase signaling pathway	5.76745	0.00312773	7	473	56	15060
GO:0019221	cytokine-mediated signaling pathway	5.76565	0.00313335	8	605	55	14928
GO:0010942	positive regulation of cell death	5.72595	0.00326024	8	609	55	14924
GO:0031100	animal organ regeneration	5.70769	0.00332033	3	71	60	15462
GO:0051093	negative regulation of developmental process	5.70617	0.00332538	9	752	54	14781
GO:2000106	regulation of leukocyte apoptotic process	5.66973	0.0034488	3	72	60	15461
GO:0010950	positive regulation of endopeptidase activity	5.66481	0.00346582	4	150	59	15383
GO:0015721	bile acid and bile salt transport	5.64887	0.00352148	2	20	61	15513
GO:0044253	positive regulation of multicellular organismal metabolic process	5.64887	0.00352148	2	20	61	15513
GO:0002251	organ or tissue specific immune response	5.64887	0.00352148	2	20	61	15513
GO:0002691	regulation of cellular extravasation	5.64887	0.00352148	2	20	61	15513
GO:0032967	positive regulation of collagen biosynthetic process	5.64887	0.00352148	2	20	61	15513
GO:0033688	regulation of osteoblast proliferation	5.64887	0.00352148	2	20	61	15513
GO:0010714	positive regulation of collagen metabolic process	5.64887	0.00352148	2	20	61	15513
GO:1901576	organic substance biosynthetic process	5.64276	0.00354308	26	3892	37	11641
GO:0043229	intracellular organelle	5.63673	0.00356452	46	8649	17	6884
GO:0010721	negative regulation of cell development	5.61312	0.00364967	5	250	58	15283
GO:0014706	striated muscle tissue development	5.59543	0.00371479	3	74	60	15459
GO:2000406	positive regulation of T cell migration	5.5605	0.00384686	2	21	61	15512
GO:0048027	mRNA 5'-UTR binding	5.5605	0.00384686	2	21	61	15512
GO:0110020	regulation of actomyosin structure organization	5.55907	0.00385235	3	75	60	15458
GO:0048513	animal organ development	5.52104	0.00400169	11	1081	52	14452
GO:0010975	regulation of neuron projection development	5.51386	0.0040305	6	370	57	15163
GO:0070180	large ribosomal subunit rRNA binding	5.51164	0.0040395	1	0	62	15533
GO:0045031	ATP-activated adenosine receptor activity	5.51164	0.0040395	1	0	62	15533
GO:0070702	inner mucus layer	5.51164	0.0040395	1	0	62	15533
GO:0070703	outer mucus layer	5.51164	0.0040395	1	0	62	15533
GO:0071228	cellular response to tumor cell	5.51164	0.0040395	1	0	62	15533
GO:2000808	negative regulation of synaptic vesicle clustering	5.51164	0.0040395	1	0	62	15533
GO:0048757	pigment granule maturation	5.51164	0.0040395	1	0	62	15533
GO:1903673	mitotic cleavage furrow formation	5.51164	0.0040395	1	0	62	15533
GO:0001792	polymeric immunoglobulin receptor activity	5.51164	0.0040395	1	0	62	15533
GO:1904695	positive regulation of vascular smooth muscle contraction	5.51164	0.0040395	1	0	62	15533
GO:0002041	intussusceptive angiogenesis	5.51164	0.0040395	1	0	62	15533
GO:0001998	angiotensin-mediated vasoconstriction involved in regulation of systemic arterial blood pressure	5.51164	0.0040395	1	0	62	15533
GO:1905271	regulation of proton-transporting ATP synthase activity, rotational mechanism	5.51164	0.0040395	1	0	62	15533
GO:1905273	positive regulation of proton-transporting ATP synthase activity, rotational mechanism	5.51164	0.0040395	1	0	62	15533
GO:0002477	antigen processing and presentation of exogenous peptide antigen via MHC class Ib	5.51164	0.0040395	1	0	62	15533
GO:0002481	antigen processing and presentation of exogenous protein antigen via MHC class Ib, TAP-dependent	5.51164	0.0040395	1	0	62	15533
GO:0030623	U5 snRNA binding	5.51164	0.0040395	1	0	62	15533
GO:0035375	zymogen binding	5.51164	0.0040395	1	0	62	15533
GO:1990478	response to ultrasound	5.51164	0.0040395	1	0	62	15533
GO:0009628	response to abiotic stimulus	5.49211	0.00411913	10	928	53	14605
GO:0009636	response to toxic substance	5.48805	0.0041359	6	372	57	15161
GO:0051220	cytoplasmic sequestering of protein	5.47608	0.00418569	2	22	61	15511
GO:0033077	T cell differentiation in thymus	5.47608	0.00418569	2	22	61	15511
GO:0051241	negative regulation of multicellular organismal process	5.46202	0.00424495	10	932	53	14601
GO:0022603	regulation of anatomical structure morphogenesis	5.45453	0.00427688	10	933	53	14600
GO:0032231	regulation of actin filament bundle assembly	5.45297	0.00428357	3	78	60	15455
GO:0010595	positive regulation of endothelial cell migration	5.45297	0.00428357	3	78	60	15455
GO:0097305	response to alcohol	5.44067	0.00433656	4	160	59	15373
GO:0030522	intracellular receptor signaling pathway	5.44067	0.00433656	4	160	59	15373
GO:0042990	regulation of transcription factor import into nucleus	5.41855	0.00443356	3	79	60	15454
GO:0009058	biosynthetic process	5.41848	0.00443387	26	3953	37	11580
GO:0006139	nucleobase-containing compound metabolic process	5.41486	0.00444995	26	3954	37	11579
GO:1904680	peptide transmembrane transporter activity	5.3953	0.00453787	2	23	61	15510
GO:0050793	regulation of developmental process	5.38812	0.00457054	17	2152	46	13381
GO:1903578	regulation of ATP metabolic process	5.38459	0.0045867	3	80	60	15453
GO:0032496	response to lipopolysaccharide	5.37117	0.00464871	5	265	58	15268
GO:0010952	positive regulation of peptidase activity	5.2929	0.00502715	4	167	59	15366
GO:0016525	negative regulation of angiogenesis	5.28535	0.00506524	3	83	60	15450
GO:1905330	regulation of morphogenesis of an epithelium	5.27236	0.00513148	4	168	59	15365
GO:0051128	regulation of cellular component organization	5.2702	0.00514257	17	2177	46	13356
GO:0051651	maintenance of location in cell	5.25312	0.00523119	3	84	60	15449
GO:0005796	Golgi lumen	5.25312	0.00523119	3	84	60	15449
GO:0010810	regulation of cell-substrate adhesion	5.25196	0.00523725	4	169	59	15364
GO:0005520	insulin-like growth factor binding	5.24348	0.00528184	2	25	61	15508
GO:2000181	negative regulation of blood vessel morphogenesis	5.22129	0.00540038	3	85	60	15448
GO:1902230	negative regulation of intrinsic apoptotic signaling pathway in response to DNA damage	5.17197	0.0056734	2	26	61	15507
GO:1903580	positive regulation of ATP metabolic process	5.17197	0.0056734	2	26	61	15507
GO:1904666	regulation of ubiquitin protein ligase activity	5.1588	0.00574858	3	87	60	15446
GO:2001243	negative regulation of intrinsic apoptotic signaling pathway	5.12813	0.00592763	3	88	60	15445
GO:0060537	muscle tissue development	5.12813	0.00592763	3	88	60	15445
GO:0042493	response to drug	5.10835	0.00604605	8	676	55	14857
GO:0022029	telencephalon cell migration	5.1031	0.00607788	2	27	61	15506
GO:2000403	positive regulation of lymphocyte migration	5.1031	0.00607788	2	27	61	15506
GO:2000404	regulation of T cell migration	5.1031	0.00607788	2	27	61	15506
GO:0032965	regulation of collagen biosynthetic process	5.1031	0.00607788	2	27	61	15506
GO:0033198	response to ATP	5.1031	0.00607788	2	27	61	15506
GO:0120035	regulation of plasma membrane bounded cell projection organization	5.08722	0.00617514	7	537	56	14996
GO:1901343	negative regulation of vasculature development	5.03831	0.0064847	3	91	60	15442
GO:0031344	regulation of cell projection organization	4.99999	0.00673799	7	546	56	14987
GO:0000462	maturation of SSU-rRNA from tricistronic rRNA transcript (SSU-rRNA, 5.8S rRNA, LSU-rRNA)	4.9726	0.00692514	2	29	61	15504
GO:0001890	placenta development	4.9726	0.00692514	2	29	61	15504
GO:0031904	endosome lumen	4.9726	0.00692514	2	29	61	15504
GO:0007160	cell-matrix adhesion	4.95161	0.00707204	3	94	60	15439
GO:0010038	response to metal ion	4.93259	0.00720782	5	295	58	15238
GO:0032271	regulation of protein polymerization	4.92466	0.00726517	4	186	59	15347
GO:0045185	maintenance of protein location	4.92337	0.00727461	3	95	60	15438
GO:0001503	ossification	4.92337	0.00727461	3	95	60	15438
GO:0071310	cellular response to organic substance	4.9187	0.00730861	11	1173	52	14360
GO:0021885	forebrain cell migration	4.91065	0.00736771	2	30	61	15503
GO:0030049	muscle filament sliding	4.91065	0.00736771	2	30	61	15503
GO:0033275	actin-myosin filament sliding	4.91065	0.00736771	2	30	61	15503
GO:0006950	response to stress	4.89896	0.00745432	19	2649	44	12884
GO:0005737	cytoplasm	4.87558	0.00763067	26	4109	37	11424
GO:0046483	heterocycle metabolic process	4.86556	0.00770753	26	4112	37	11421
GO:0045296	cadherin binding	4.8647	0.00771412	5	300	58	15233
GO:0097421	liver regeneration	4.85072	0.00782277	2	31	61	15502
GO:0048008	platelet-derived growth factor receptor signaling pathway	4.85072	0.00782277	2	31	61	15502
GO:0010712	regulation of collagen metabolic process	4.85072	0.00782277	2	31	61	15502
GO:0070288	ferritin complex	4.82048	0.00806294	1	1	62	15532
GO:0070427	nucleotide-binding oligomerization domain containing 1 signaling pathway	4.82048	0.00806294	1	1	62	15532
GO:0070701	mucus layer	4.82048	0.00806294	1	1	62	15532
GO:0071283	cellular response to iron(III) ion	4.82048	0.00806294	1	1	62	15532
GO:0045994	positive regulation of translational initiation by iron	4.82048	0.00806294	1	1	62	15532
GO:0071750	dimeric IgA immunoglobulin complex	4.82048	0.00806294	1	1	62	15532
GO:0071752	secretory dimeric IgA immunoglobulin complex	4.82048	0.00806294	1	1	62	15532
GO:1900390	regulation of iron ion import	4.82048	0.00806294	1	1	62	15532
GO:2000434	regulation of protein neddylation	4.82048	0.00806294	1	1	62	15532
GO:2000435	negative regulation of protein neddylation	4.82048	0.00806294	1	1	62	15532
GO:0022605	oogenesis stage	4.82048	0.00806294	1	1	62	15532
GO:0097498	endothelial tube lumen extension	4.82048	0.00806294	1	1	62	15532
GO:1902766	skeletal muscle satellite cell migration	4.82048	0.00806294	1	1	62	15532
GO:0000461	endonucleolytic cleavage to generate mature 3'-end of SSU-rRNA from (SSU-rRNA, 5.8S rRNA, LSU-rRNA)	4.82048	0.00806294	1	1	62	15532
GO:1903378	positive regulation of oxidative stress-induced neuron intrinsic apoptotic signaling pathway	4.82048	0.00806294	1	1	62	15532
GO:1904432	regulation of ferrous iron binding	4.82048	0.00806294	1	1	62	15532
GO:1904434	positive regulation of ferrous iron binding	4.82048	0.00806294	1	1	62	15532
GO:1904435	regulation of transferrin receptor binding	4.82048	0.00806294	1	1	62	15532
GO:1904437	positive regulation of transferrin receptor binding	4.82048	0.00806294	1	1	62	15532
GO:1904438	regulation of ferrous iron import across plasma membrane	4.82048	0.00806294	1	1	62	15532
GO:1904440	positive regulation of ferrous iron import across plasma membrane	4.82048	0.00806294	1	1	62	15532
GO:0051548	negative regulation of keratinocyte migration	4.82048	0.00806294	1	1	62	15532
GO:0051717	inositol-1,3,4,5-tetrakisphosphate 3-phosphatase activity	4.82048	0.00806294	1	1	62	15532
GO:0051800	phosphatidylinositol-3,4-bisphosphate 3-phosphatase activity	4.82048	0.00806294	1	1	62	15532
GO:0002415	immunoglobulin transcytosis in epithelial cells mediated by polymeric immunoglobulin receptor	4.82048	0.00806294	1	1	62	15532
GO:0008043	intracellular ferritin complex	4.82048	0.00806294	1	1	62	15532
GO:0034758	positive regulation of iron ion transport	4.82048	0.00806294	1	1	62	15532
GO:0034761	positive regulation of iron ion transmembrane transport	4.82048	0.00806294	1	1	62	15532
GO:0036324	vascular endothelial growth factor receptor-2 signaling pathway	4.82048	0.00806294	1	1	62	15532
GO:2000058	regulation of protein ubiquitination involved in ubiquitin-dependent protein catabolic process	4.81352	0.00811922	3	99	60	15434
GO:0030162	regulation of proteolysis	4.8016	0.00821659	8	713	55	14820
GO:0044246	regulation of multicellular organismal metabolic process	4.79268	0.0082902	2	32	61	15501
GO:0045104	intermediate filament cytoskeleton organization	4.79268	0.0082902	2	32	61	15501
GO:0031941	filamentous actin	4.79268	0.0082902	2	32	61	15501
GO:0010243	response to organonitrogen compound	4.77769	0.00841542	8	716	55	14817
GO:0006725	cellular aromatic compound metabolic process	4.75304	0.00862541	26	4146	37	11387
GO:0009894	regulation of catabolic process	4.74761	0.00867236	9	874	54	14659
GO:0043473	pigmentation	4.73643	0.00876992	2	33	61	15500
GO:0045103	intermediate filament-based process	4.73643	0.00876992	2	33	61	15500
GO:0001936	regulation of endothelial cell proliferation	4.70838	0.00901937	3	103	60	15430
GO:0043281	regulation of cysteine-type endopeptidase activity involved in apoptotic process	4.69666	0.00912566	4	199	59	15334
GO:0042992	negative regulation of transcription factor import into nucleus	4.68186	0.00926181	2	34	61	15499
GO:1902229	regulation of intrinsic apoptotic signaling pathway in response to DNA damage	4.68186	0.00926181	2	34	61	15499
GO:0048545	response to steroid hormone	4.67984	0.00928047	4	200	59	15333
GO:0042127	regulation of cell proliferation	4.66511	0.0094182	12	1388	51	14145
GO:0031333	negative regulation of protein complex assembly	4.65746	0.00949052	3	105	60	15428
GO:0042592	homeostatic process	4.64935	0.00956781	11	1218	52	14315
GO:0045727	positive regulation of translation	4.6324	0.0097314	3	106	60	15427
GO:1902904	negative regulation of supramolecular fiber organization	4.6324	0.0097314	3	106	60	15427
GO:0044364	disruption of cells of other organism	4.62887	0.00976576	2	35	61	15498
GO:0031640	killing of cells of other organism	4.62887	0.00976576	2	35	61	15498
GO:0098542	defense response to other organism	4.5939	0.0101133	5	321	58	15212
GO:0032355	response to estradiol	4.58303	0.0102238	3	108	60	15425
GO:0048584	positive regulation of response to stimulus	4.56179	0.0104433	15	1955	48	13578
GO:0051592	response to calcium ion	4.53466	0.0107305	3	110	60	15423
GO:0044260	cellular macromolecule metabolic process	4.51173	0.0109794	32	5574	31	9959
GO:0004857	enzyme inhibitor activity	4.4964	0.011149	5	329	58	15204
GO:0005515	protein binding	4.48644	0.0112607	50	10142	13	5391
GO:0044464	cell part	4.48095	0.0113226	62	13997	1	1536
GO:0045843	negative regulation of striated muscle tissue development	4.47862	0.011349	2	38	61	15495
GO:0051898	negative regulation of protein kinase B signaling	4.47862	0.011349	2	38	61	15495
GO:0090317	negative regulation of intracellular protein transport	4.47862	0.011349	2	38	61	15495
GO:0070887	cellular response to chemical stimulus	4.47859	0.0113494	12	1423	51	14110
GO:0030100	regulation of endocytosis	4.46967	0.0114511	4	213	59	15320
GO:0009719	response to endogenous stimulus	4.46054	0.0115561	9	916	54	14617
GO:0051493	regulation of cytoskeleton organization	4.45935	0.0115699	6	464	57	15069
GO:1901698	response to nitrogen compound	4.45699	0.0115972	8	758	55	14775
GO:0071222	cellular response to lipopolysaccharide	4.44075	0.0117871	3	114	60	15419
GO:0002576	platelet degranulation	4.44075	0.0117871	3	114	60	15419
GO:0007568	aging	4.43867	0.0118116	4	215	59	15318
GO:0042887	amide transmembrane transporter activity	4.43119	0.0119003	2	39	61	15494
GO:0070252	actin-mediated cell contraction	4.43119	0.0119003	2	39	61	15494
GO:0048635	negative regulation of muscle organ development	4.43119	0.0119003	2	39	61	15494
GO:0030336	negative regulation of cell migration	4.4233	0.0119946	4	216	59	15317
GO:0051494	negative regulation of cytoskeleton organization	4.41783	0.0120603	3	115	60	15418
GO:0051130	positive regulation of cellular component organization	4.41733	0.0120664	10	1088	53	14445
GO:0016314	phosphatidylinositol-3,4,5-trisphosphate 3-phosphatase activity	4.417	0.0120704	1	2	62	15531
GO:0043366	beta selection	4.417	0.0120704	1	2	62	15531
GO:0043476	pigment accumulation	4.417	0.0120704	1	2	62	15531
GO:0043482	cellular pigment accumulation	4.417	0.0120704	1	2	62	15531
GO:0070236	negative regulation of activation-induced cell death of T cells	4.417	0.0120704	1	2	62	15531
GO:0070278	extracellular matrix constituent secretion	4.417	0.0120704	1	2	62	15531
GO:0070644	vitamin D response element binding	4.417	0.0120704	1	2	62	15531
GO:0071745	IgA immunoglobulin complex	4.417	0.0120704	1	2	62	15531
GO:0071746	IgA immunoglobulin complex, circulating	4.417	0.0120704	1	2	62	15531
GO:0071748	monomeric IgA immunoglobulin complex	4.417	0.0120704	1	2	62	15531
GO:0071749	polymeric IgA immunoglobulin complex	4.417	0.0120704	1	2	62	15531
GO:0071751	secretory IgA immunoglobulin complex	4.417	0.0120704	1	2	62	15531
GO:0097107	postsynaptic density assembly	4.417	0.0120704	1	2	62	15531
GO:0072717	cellular response to actinomycin D	4.417	0.0120704	1	2	62	15531
GO:0047374	methylumbelliferyl-acetate deacetylase activity	4.417	0.0120704	1	2	62	15531
GO:0097487	multivesicular body, internal vesicle	4.417	0.0120704	1	2	62	15531
GO:0098698	postsynaptic specialization assembly	4.417	0.0120704	1	2	62	15531
GO:0000386	second spliceosomal transesterification activity	4.417	0.0120704	1	2	62	15531
GO:0050692	DBD domain binding	4.417	0.0120704	1	2	62	15531
GO:1903984	positive regulation of TRAIL-activated apoptotic signaling pathway	4.417	0.0120704	1	2	62	15531
GO:0002309	T cell proliferation involved in immune response	4.417	0.0120704	1	2	62	15531
GO:0002414	immunoglobulin transcytosis in epithelial cells	4.417	0.0120704	1	2	62	15531
GO:0002428	antigen processing and presentation of peptide antigen via MHC class Ib	4.417	0.0120704	1	2	62	15531
GO:0004886	9-cis retinoic acid receptor activity	4.417	0.0120704	1	2	62	15531
GO:0005589	collagen type VI trimer	4.417	0.0120704	1	2	62	15531
GO:0006447	regulation of translational initiation by iron	4.417	0.0120704	1	2	62	15531
GO:0034059	response to anoxia	4.417	0.0120704	1	2	62	15531
GO:0034097	response to cytokine	4.40146	0.0122594	6	470	57	15063
GO:0016020	membrane	4.39792	0.012303	36	6561	27	8972
GO:0030534	adult behavior	4.39514	0.0123371	3	116	60	15417
GO:0052548	regulation of endopeptidase activity	4.39017	0.0123987	5	338	58	15195
GO:0045933	positive regulation of muscle contraction	4.38499	0.0124631	2	40	61	15493
GO:1901862	negative regulation of muscle tissue development	4.38499	0.0124631	2	40	61	15493
GO:0010596	negative regulation of endothelial cell migration	4.38499	0.0124631	2	40	61	15493
GO:0051438	regulation of ubiquitin-protein transferase activity	4.3504	0.0129017	3	118	60	15415
GO:2000107	negative regulation of leukocyte apoptotic process	4.33994	0.0130373	2	41	61	15492
GO:0043401	steroid hormone mediated signaling pathway	4.32834	0.0131895	3	119	60	15414
GO:1904813	ficolin-1-rich granule lumen	4.32834	0.0131895	3	119	60	15414
GO:0044238	primary metabolic process	4.31916	0.0133111	41	7824	22	7709
GO:0090287	regulation of cellular response to growth factor stimulus	4.31798	0.0133267	4	223	59	15310
GO:2000401	regulation of lymphocyte migration	4.296	0.0136229	2	42	61	15491
GO:0048260	positive regulation of receptor-mediated endocytosis	4.296	0.0136229	2	42	61	15491
GO:0030490	maturation of SSU-rRNA	4.296	0.0136229	2	42	61	15491
GO:0005844	polysome	4.296	0.0136229	2	42	61	15491
GO:0046683	response to organophosphorus	4.26337	0.0140748	3	122	60	15411
GO:2000116	regulation of cysteine-type endopeptidase activity	4.25954	0.0141288	4	227	59	15306
GO:0007167	enzyme linked receptor protein signaling pathway	4.23713	0.014449	7	634	56	14899
GO:0033157	regulation of intracellular protein transport	4.23078	0.0145411	4	229	59	15304
GO:0071219	cellular response to molecule of bacterial origin	4.22104	0.0146834	3	124	60	15409
GO:0031099	regeneration	4.22104	0.0146834	3	124	60	15409
GO:0035821	modification of morphology or physiology of other organism	4.22104	0.0146834	3	124	60	15409
GO:2000146	negative regulation of cell motility	4.21651	0.0147501	4	230	59	15303
GO:0043525	positive regulation of neuron apoptotic process	4.21125	0.0148279	2	44	61	15489
GO:0098531	transcription factor activity, direct ligand regulated sequence-specific DNA binding	4.21125	0.0148279	2	44	61	15489
GO:0051496	positive regulation of stress fiber assembly	4.21125	0.0148279	2	44	61	15489
GO:0004879	nuclear receptor activity	4.21125	0.0148279	2	44	61	15489
GO:0048518	positive regulation of biological process	4.18716	0.0151893	29	4999	34	10534
GO:0007519	skeletal muscle tissue development	4.17034	0.015447	2	45	61	15488
GO:1901360	organic cyclic compound metabolic process	4.15345	0.0157101	26	4338	37	11195
GO:1901363	heterocyclic compound binding	4.135	0.0160027	30	5246	33	10287
GO:0070235	regulation of activation-induced cell death of T cells	4.13131	0.0160619	1	3	62	15530
GO:0070318	positive regulation of G0 to G1 transition	4.13131	0.0160619	1	3	62	15530
GO:0070431	nucleotide-binding oligomerization domain containing 2 signaling pathway	4.13131	0.0160619	1	3	62	15530
GO:0106017	phosphatidylinositol-3,4-bisphosphate phosphatase activity	4.13131	0.0160619	1	3	62	15530
GO:2000389	regulation of neutrophil extravasation	4.13131	0.0160619	1	3	62	15530
GO:1900747	negative regulation of vascular endothelial growth factor signaling pathway	4.13131	0.0160619	1	3	62	15530
GO:0097106	postsynaptic density organization	4.13131	0.0160619	1	3	62	15530
GO:0072716	response to actinomycin D	4.13131	0.0160619	1	3	62	15530
GO:0097577	sequestering of iron ion	4.13131	0.0160619	1	3	62	15530
GO:1902410	mitotic cytokinetic process	4.13131	0.0160619	1	3	62	15530
GO:1902527	positive regulation of protein monoubiquitination	4.13131	0.0160619	1	3	62	15530
GO:0099084	postsynaptic specialization organization	4.13131	0.0160619	1	3	62	15530
GO:1903121	regulation of TRAIL-activated apoptotic signaling pathway	4.13131	0.0160619	1	3	62	15530
GO:1903223	positive regulation of oxidative stress-induced neuron death	4.13131	0.0160619	1	3	62	15530
GO:1903237	negative regulation of leukocyte tethering or rolling	4.13131	0.0160619	1	3	62	15530
GO:1903690	negative regulation of wound healing, spreading of epidermal cells	4.13131	0.0160619	1	3	62	15530
GO:0051022	Rho GDP-dissociation inhibitor binding	4.13131	0.0160619	1	3	62	15530
GO:0051434	BH3 domain binding	4.13131	0.0160619	1	3	62	15530
GO:0003278	apoptotic process involved in heart morphogenesis	4.13131	0.0160619	1	3	62	15530
GO:0003873	6-phosphofructo-2-kinase activity	4.13131	0.0160619	1	3	62	15530
GO:0004331	fructose-2,6-bisphosphate 2-phosphatase activity	4.13131	0.0160619	1	3	62	15530
GO:0005853	eukaryotic translation elongation factor 1 complex	4.13131	0.0160619	1	3	62	15530
GO:0006003	fructose 2,6-bisphosphate metabolic process	4.13131	0.0160619	1	3	62	15530
GO:0032286	central nervous system myelin maintenance	4.13131	0.0160619	1	3	62	15530
GO:0006880	intracellular sequestering of iron ion	4.13131	0.0160619	1	3	62	15530
GO:0006924	activation-induced cell death of T cells	4.13131	0.0160619	1	3	62	15530
GO:0033059	cellular pigmentation	4.13131	0.0160619	1	3	62	15530
GO:0060024	rhythmic synaptic transmission	4.13131	0.0160619	1	3	62	15530
GO:0034756	regulation of iron ion transport	4.13131	0.0160619	1	3	62	15530
GO:0034759	regulation of iron ion transmembrane transport	4.13131	0.0160619	1	3	62	15530
GO:0060528	secretory columnal luminar epithelial cell differentiation involved in prostate glandular acinus development	4.13131	0.0160619	1	3	62	15530
GO:0060591	chondroblast differentiation	4.13131	0.0160619	1	3	62	15530
GO:1990254	keratin filament binding	4.13131	0.0160619	1	3	62	15530
GO:0090071	negative regulation of ribosome biogenesis	4.13131	0.0160619	1	3	62	15530
GO:0070228	regulation of lymphocyte apoptotic process	4.13036	0.0160771	2	46	61	15487
GO:0052547	regulation of peptidase activity	4.11271	0.0163633	5	363	58	15170
GO:0030659	cytoplasmic vesicle membrane	4.09877	0.016593	7	652	56	14881
GO:0034504	protein localization to nucleus	4.09848	0.0165979	3	130	60	15403
GO:0010812	negative regulation of cell-substrate adhesion	4.09126	0.0167181	2	47	61	15486
GO:0010770	positive regulation of cell morphogenesis involved in differentiation	4.07867	0.0169299	3	131	60	15402
GO:0045765	regulation of angiogenesis	4.07776	0.0169454	4	240	59	15293
GO:0014070	response to organic cyclic compound	4.07623	0.0169713	7	655	56	14878
GO:0097435	supramolecular fiber organization	4.07056	0.0170678	5	367	58	15166
GO:0045664	regulation of neuron differentiation	4.0648	0.0171664	6	507	57	15026
GO:1902531	regulation of intracellular signal transduction	4.05908	0.0172649	13	1692	50	13841
GO:0017038	protein import	4.05903	0.0172657	3	132	60	15401
GO:0043392	negative regulation of DNA binding	4.05302	0.0173699	2	48	61	15485
GO:0051716	cellular response to stimulus	4.02521	0.0178597	17	2476	46	13057
GO:0043170	macromolecule metabolic process	4.00587	0.0182085	36	6710	27	8823
GO:0051239	regulation of multicellular organismal process	3.99939	0.0183268	17	2483	46	13050
GO:0001525	angiogenesis	3.9847	0.0185981	4	247	59	15286
GO:0032781	positive regulation of ATPase activity	3.97894	0.0187054	2	50	61	15483
GO:0045862	positive regulation of proteolysis	3.97783	0.0187263	5	376	58	15157
GO:0031396	regulation of protein ubiquitination	3.97166	0.0188421	4	248	59	15285
GO:0012506	vesicle membrane	3.96567	0.0189554	7	670	56	14863
GO:0051240	positive regulation of multicellular organismal process	3.96165	0.0190318	11	1346	52	14187
GO:0097159	organic cyclic compound binding	3.94933	0.0192675	30	5314	33	10219
GO:0014074	response to purine-containing compound	3.9446	0.0193589	3	138	60	15395
GO:0044237	cellular metabolic process	3.9284	0.0196751	41	7978	22	7555
GO:0010769	regulation of cell morphogenesis involved in differentiation	3.92016	0.019838	4	252	59	15281
GO:0006955	immune response	3.9175	0.0198908	8	837	55	14696
GO:0016724	oxidoreductase activity, oxidizing metal ions, oxygen as acceptor	3.91015	0.0200375	1	4	62	15529
GO:0042494	detection of bacterial lipoprotein	3.91015	0.0200375	1	4	62	15529
GO:0043426	MRF binding	3.91015	0.0200375	1	4	62	15529
GO:0045040	protein import into mitochondrial outer membrane	3.91015	0.0200375	1	4	62	15529
GO:0019763	immunoglobulin receptor activity	3.91015	0.0200375	1	4	62	15529
GO:0045298	tubulin complex	3.91015	0.0200375	1	4	62	15529
GO:0023041	neuronal signal transduction	3.91015	0.0200375	1	4	62	15529
GO:0098556	cytoplasmic side of rough endoplasmic reticulum membrane	3.91015	0.0200375	1	4	62	15529
GO:1902525	regulation of protein monoubiquitination	3.91015	0.0200375	1	4	62	15529
GO:0098574	cytoplasmic side of lysosomal membrane	3.91015	0.0200375	1	4	62	15529
GO:1902548	negative regulation of cellular response to vascular endothelial growth factor stimulus	3.91015	0.0200375	1	4	62	15529
GO:0051021	GDP-dissociation inhibitor binding	3.91015	0.0200375	1	4	62	15529
GO:1904995	negative regulation of leukocyte adhesion to vascular endothelial cell	3.91015	0.0200375	1	4	62	15529
GO:0004322	ferroxidase activity	3.91015	0.0200375	1	4	62	15529
GO:0055012	ventricular cardiac muscle cell differentiation	3.91015	0.0200375	1	4	62	15529
GO:0031905	early endosome lumen	3.91015	0.0200375	1	4	62	15529
GO:0033591	response to L-ascorbic acid	3.91015	0.0200375	1	4	62	15529
GO:0033603	positive regulation of dopamine secretion	3.91015	0.0200375	1	4	62	15529
GO:0010041	response to iron(III) ion	3.91015	0.0200375	1	4	62	15529
GO:0060179	male mating behavior	3.91015	0.0200375	1	4	62	15529
GO:1990868	response to chemokine	3.91015	0.0200375	1	4	62	15529
GO:1990869	cellular response to chemokine	3.91015	0.0200375	1	4	62	15529
GO:0038027	apolipoprotein A-I-mediated signaling pathway	3.91015	0.0200375	1	4	62	15529
GO:0090324	negative regulation of oxidative phosphorylation	3.91015	0.0200375	1	4	62	15529
GO:0019843	rRNA binding	3.90788	0.020083	2	52	61	15481
GO:0071806	protein transmembrane transport	3.90788	0.020083	2	52	61	15481
GO:0051893	regulation of focal adhesion assembly	3.90788	0.020083	2	52	61	15481
GO:0006826	iron ion transport	3.90788	0.020083	2	52	61	15481
GO:0090109	regulation of cell-substrate junction assembly	3.90788	0.020083	2	52	61	15481
GO:0031960	response to corticosteroid	3.9077	0.0200866	3	140	60	15393
GO:0031589	cell-substrate adhesion	3.88948	0.020456	3	141	60	15392
GO:0048306	calcium-dependent protein binding	3.87341	0.0207873	2	53	61	15480
GO:0003707	steroid hormone receptor activity	3.87341	0.0207873	2	53	61	15480
GO:0061035	regulation of cartilage development	3.87341	0.0207873	2	53	61	15480
GO:0051271	negative regulation of cellular component movement	3.85715	0.0211281	4	257	59	15276
GO:0036293	response to decreased oxygen levels	3.85715	0.0211281	4	257	59	15276
GO:0051100	negative regulation of binding	3.85346	0.0212062	3	143	60	15390
GO:0034641	cellular nitrogen compound metabolic process	3.85293	0.0212176	26	4442	37	11091
GO:1903051	negative regulation of proteolysis involved in cellular protein catabolic process	3.83962	0.0215018	2	54	61	15479
GO:2001242	regulation of intrinsic apoptotic signaling pathway	3.83567	0.0215869	3	144	60	15389
GO:0016239	positive regulation of macroautophagy	3.80647	0.0222265	2	55	61	15478
GO:0043542	endothelial cell migration	3.80647	0.0222265	2	55	61	15478
GO:1903391	regulation of adherens junction organization	3.80647	0.0222265	2	55	61	15478
GO:0032387	negative regulation of intracellular transport	3.80647	0.0222265	2	55	61	15478
GO:0060193	positive regulation of lipase activity	3.80647	0.0222265	2	55	61	15478
GO:0035577	azurophil granule membrane	3.80647	0.0222265	2	55	61	15478
GO:0007626	locomotory behavior	3.8005	0.0223595	3	146	60	15387
GO:1901342	regulation of vasculature development	3.78349	0.0227432	4	263	59	15270
GO:0044092	negative regulation of molecular function	3.77679	0.0228961	9	1029	54	14504
GO:0046686	response to cadmium ion	3.77395	0.0229612	2	56	61	15477
GO:0050771	negative regulation of axonogenesis	3.77395	0.0229612	2	56	61	15477
GO:0005518	collagen binding	3.77395	0.0229612	2	56	61	15477
GO:0035580	specific granule lumen	3.77395	0.0229612	2	56	61	15477
GO:0009755	hormone-mediated signaling pathway	3.76588	0.0231472	3	148	60	15385
GO:0048522	positive regulation of cellular process	3.74993	0.0235193	26	4479	37	11054
GO:0042308	negative regulation of protein import into nucleus	3.74203	0.0237059	2	57	61	15476
GO:1903524	positive regulation of blood circulation	3.74203	0.0237059	2	57	61	15476
GO:1904590	negative regulation of protein import	3.74203	0.0237059	2	57	61	15476
GO:0098805	whole membrane	3.74174	0.0237127	10	1211	53	14322
GO:0009266	response to temperature stimulus	3.73179	0.0239499	3	150	60	15383
GO:0042985	negative regulation of amyloid precursor protein biosynthetic process	3.72981	0.0239973	1	5	62	15528
GO:0043152	induction of bacterial agglutination	3.72981	0.0239973	1	5	62	15528
GO:0019800	peptide cross-linking via chondroitin 4-sulfate glycosaminoglycan	3.72981	0.0239973	1	5	62	15528
GO:0019885	antigen processing and presentation of endogenous peptide antigen via MHC class I	3.72981	0.0239973	1	5	62	15528
GO:2001046	positive regulation of integrin-mediated signaling pathway	3.72981	0.0239973	1	5	62	15528
GO:0097136	Bcl-2 family protein complex	3.72981	0.0239973	1	5	62	15528
GO:1902177	positive regulation of oxidative stress-induced intrinsic apoptotic signaling pathway	3.72981	0.0239973	1	5	62	15528
GO:0048842	positive regulation of axon extension involved in axon guidance	3.72981	0.0239973	1	5	62	15528
GO:1903026	negative regulation of RNA polymerase II regulatory region sequence-specific DNA binding	3.72981	0.0239973	1	5	62	15528
GO:0050693	LBD domain binding	3.72981	0.0239973	1	5	62	15528
GO:1903689	regulation of wound healing, spreading of epidermal cells	3.72981	0.0239973	1	5	62	15528
GO:0001609	G-protein coupled adenosine receptor activity	3.72981	0.0239973	1	5	62	15528
GO:0051673	membrane disruption in other organism	3.72981	0.0239973	1	5	62	15528
GO:0003100	regulation of systemic arterial blood pressure by endothelin	3.72981	0.0239973	1	5	62	15528
GO:0030620	U2 snRNA binding	3.72981	0.0239973	1	5	62	15528
GO:0031088	platelet dense granule membrane	3.72981	0.0239973	1	5	62	15528
GO:0060074	synapse maturation	3.72981	0.0239973	1	5	62	15528
GO:0034594	phosphatidylinositol trisphosphate phosphatase activity	3.72981	0.0239973	1	5	62	15528
GO:0061002	negative regulation of dendritic spine morphogenesis	3.72981	0.0239973	1	5	62	15528
GO:0010997	anaphase-promoting complex binding	3.72981	0.0239973	1	5	62	15528
GO:0035749	myelin sheath adaxonal region	3.72981	0.0239973	1	5	62	15528
GO:0034248	regulation of cellular amide metabolic process	3.71594	0.0243326	5	403	58	15130
GO:0050770	regulation of axonogenesis	3.71494	0.0243568	3	151	60	15382
GO:0006367	transcription initiation from RNA polymerase II promoter	3.71494	0.0243568	3	151	60	15382
GO:0001906	cell killing	3.7107	0.0244604	2	58	61	15475
GO:0043434	response to peptide hormone	3.70011	0.0247207	4	270	59	15263
GO:0040013	negative regulation of locomotion	3.70011	0.0247207	4	270	59	15263
GO:0045596	negative regulation of cell differentiation	3.68191	0.025175	6	554	57	14979
GO:0008361	regulation of cell size	3.67993	0.0252247	2	59	61	15474
GO:1903320	regulation of protein modification by small protein conjugation or removal	3.67678	0.0253043	4	272	59	15261
GO:2001021	negative regulation of response to DNA damage stimulus	3.64971	0.0259987	2	60	61	15473
GO:0009593	detection of chemical stimulus	3.64971	0.0259987	2	60	61	15473
GO:0005938	cell cortex	3.61647	0.0268774	3	157	60	15376
GO:0045087	innate immune response	3.61571	0.0268977	5	414	58	15119
GO:0030154	cell differentiation	3.58463	0.027747	12	1613	51	13920
GO:0032403	protein complex binding	3.58219	0.0278147	7	726	56	14807
GO:0060284	regulation of cell development	3.58219	0.0278147	7	726	56	14807
GO:0043297	apical junction assembly	3.57765	0.0279414	1	6	62	15527
GO:0018298	protein-chromophore linkage	3.57765	0.0279414	1	6	62	15527
GO:0043931	ossification involved in bone maturation	3.57765	0.0279414	1	6	62	15527
GO:0070307	lens fiber cell development	3.57765	0.0279414	1	6	62	15527
GO:0070417	cellular response to cold	3.57765	0.0279414	1	6	62	15527
GO:0045475	locomotor rhythm	3.57765	0.0279414	1	6	62	15527
GO:0071281	cellular response to iron ion	3.57765	0.0279414	1	6	62	15527
GO:0021861	forebrain radial glial cell differentiation	3.57765	0.0279414	1	6	62	15527
GO:2000483	negative regulation of interleukin-8 secretion	3.57765	0.0279414	1	6	62	15527
GO:2000669	negative regulation of dendritic cell apoptotic process	3.57765	0.0279414	1	6	62	15527
GO:2000807	regulation of synaptic vesicle clustering	3.57765	0.0279414	1	6	62	15527
GO:0097512	cardiac myofibril	3.57765	0.0279414	1	6	62	15527
GO:1901526	positive regulation of mitophagy	3.57765	0.0279414	1	6	62	15527
GO:1902669	positive regulation of axon guidance	3.57765	0.0279414	1	6	62	15527
GO:0098779	positive regulation of mitophagy in response to mitochondrial depolarization	3.57765	0.0279414	1	6	62	15527
GO:1903376	regulation of oxidative stress-induced neuron intrinsic apoptotic signaling pathway	3.57765	0.0279414	1	6	62	15527
GO:0002483	antigen processing and presentation of endogenous peptide antigen	3.57765	0.0279414	1	6	62	15527
GO:0003056	regulation of vascular smooth muscle contraction	3.57765	0.0279414	1	6	62	15527
GO:0003084	positive regulation of systemic arterial blood pressure	3.57765	0.0279414	1	6	62	15527
GO:0003708	retinoic acid receptor activity	3.57765	0.0279414	1	6	62	15527
GO:0004771	sterol esterase activity	3.57765	0.0279414	1	6	62	15527
GO:0031642	negative regulation of myelination	3.57765	0.0279414	1	6	62	15527
GO:0031658	negative regulation of cyclin-dependent protein serine/threonine kinase activity involved in G1/S transition of mitotic cell cycle	3.57765	0.0279414	1	6	62	15527
GO:0033216	ferric iron import	3.57765	0.0279414	1	6	62	15527
GO:0033256	I-kappaB/NF-kappaB complex	3.57765	0.0279414	1	6	62	15527
GO:0008443	phosphofructokinase activity	3.57765	0.0279414	1	6	62	15527
GO:0060267	positive regulation of respiratory burst	3.57765	0.0279414	1	6	62	15527
GO:0060687	regulation of branching involved in prostate gland morphogenesis	3.57765	0.0279414	1	6	62	15527
GO:0060710	chorio-allantoic fusion	3.57765	0.0279414	1	6	62	15527
GO:0035357	peroxisome proliferator activated receptor signaling pathway	3.57765	0.0279414	1	6	62	15527
GO:0035385	Roundabout signaling pathway	3.57765	0.0279414	1	6	62	15527
GO:0036089	cleavage furrow formation	3.57765	0.0279414	1	6	62	15527
GO:1990712	HFE-transferrin receptor complex	3.57765	0.0279414	1	6	62	15527
GO:0014029	neural crest formation	3.57765	0.0279414	1	6	62	15527
GO:0070482	response to oxygen levels	3.57435	0.0280337	4	281	59	15252
GO:0042306	regulation of protein import into nucleus	3.56885	0.0281883	3	160	60	15373
GO:1900542	regulation of purine nucleotide metabolic process	3.56885	0.0281883	3	160	60	15373
GO:2001020	regulation of response to DNA damage stimulus	3.56885	0.0281883	3	160	60	15373
GO:0002685	regulation of leukocyte migration	3.56885	0.0281883	3	160	60	15373
GO:0030855	epithelial cell differentiation	3.56322	0.0283475	4	282	59	15251
GO:0099024	plasma membrane invagination	3.56214	0.0283779	2	63	61	15470
GO:0030048	actin filament-based movement	3.56214	0.0283779	2	63	61	15470
GO:0031093	platelet alpha granule lumen	3.56214	0.0283779	2	63	61	15470
GO:0033293	monocarboxylic acid binding	3.56214	0.0283779	2	63	61	15470
GO:0010001	glial cell differentiation	3.56214	0.0283779	2	63	61	15470
GO:0008152	metabolic process	3.54152	0.0289693	43	8650	20	6883
GO:1903363	negative regulation of cellular protein catabolic process	3.53394	0.0291898	2	64	61	15469
GO:1904589	regulation of protein import	3.52225	0.0295328	3	163	60	15370
GO:0030670	phagocytic vesicle membrane	3.50619	0.0300109	2	65	61	15468
GO:0002764	immune response-regulating signaling pathway	3.50171	0.0301459	5	427	58	15106
GO:0050678	regulation of epithelial cell proliferation	3.49746	0.0302742	4	288	59	15245
GO:0031625	ubiquitin protein ligase binding	3.49746	0.0302742	4	288	59	15245
GO:0010035	response to inorganic substance	3.48458	0.0306667	5	429	58	15104
GO:0005856	cytoskeleton	3.48043	0.030794	7	742	56	14791
GO:0046823	negative regulation of nucleocytoplasmic transport	3.4789	0.0308412	2	66	61	15467
GO:0050906	detection of stimulus involved in sensory perception	3.4789	0.0308412	2	66	61	15467
GO:1902905	positive regulation of supramolecular fiber organization	3.47664	0.0309109	3	166	60	15367
GO:0006140	regulation of nucleotide metabolic process	3.47664	0.0309109	3	166	60	15367
GO:0016477	cell migration	3.47418	0.0309872	7	743	56	14790
GO:0050764	regulation of phagocytosis	3.45205	0.0316806	2	67	61	15466
GO:0030324	lung development	3.45205	0.0316806	2	67	61	15466
GO:0019203	carbohydrate phosphatase activity	3.4461	0.0318698	1	7	62	15526
GO:1900122	positive regulation of receptor binding	3.4461	0.0318698	1	7	62	15526
GO:2000304	positive regulation of ceramide biosynthetic process	3.4461	0.0318698	1	7	62	15526
GO:0097157	pre-mRNA intronic binding	3.4461	0.0318698	1	7	62	15526
GO:2001171	positive regulation of ATP biosynthetic process	3.4461	0.0318698	1	7	62	15526
GO:0098554	cytoplasmic side of endoplasmic reticulum membrane	3.4461	0.0318698	1	7	62	15526
GO:0048853	forebrain morphogenesis	3.4461	0.0318698	1	7	62	15526
GO:0050308	sugar-phosphatase activity	3.4461	0.0318698	1	7	62	15526
GO:1903236	regulation of leukocyte tethering or rolling	3.4461	0.0318698	1	7	62	15526
GO:0051238	sequestering of metal ion	3.4461	0.0318698	1	7	62	15526
GO:0051400	BH domain binding	3.4461	0.0318698	1	7	62	15526
GO:1904714	regulation of chaperone-mediated autophagy	3.4461	0.0318698	1	7	62	15526
GO:0051901	positive regulation of mitochondrial depolarization	3.4461	0.0318698	1	7	62	15526
GO:0001973	adenosine receptor signaling pathway	3.4461	0.0318698	1	7	62	15526
GO:0002347	response to tumor cell	3.4461	0.0318698	1	7	62	15526
GO:1905244	regulation of modification of synaptic structure	3.4461	0.0318698	1	7	62	15526
GO:0002692	negative regulation of cellular extravasation	3.4461	0.0318698	1	7	62	15526
GO:0004300	enoyl-CoA hydratase activity	3.4461	0.0318698	1	7	62	15526
GO:0030619	U1 snRNA binding	3.4461	0.0318698	1	7	62	15526
GO:0006610	ribosomal protein import into nucleus	3.4461	0.0318698	1	7	62	15526
GO:0032493	response to bacterial lipoprotein	3.4461	0.0318698	1	7	62	15526
GO:0007270	neuron-neuron synaptic transmission	3.4461	0.0318698	1	7	62	15526
GO:0008199	ferric iron binding	3.4461	0.0318698	1	7	62	15526
GO:0060020	Bergmann glial cell differentiation	3.4461	0.0318698	1	7	62	15526
GO:0009629	response to gravity	3.4461	0.0318698	1	7	62	15526
GO:1990314	cellular response to insulin-like growth factor stimulus	3.4461	0.0318698	1	7	62	15526
GO:0090154	positive regulation of sphingolipid biosynthetic process	3.4461	0.0318698	1	7	62	15526
GO:0090394	negative regulation of excitatory postsynaptic potential	3.4461	0.0318698	1	7	62	15526
GO:0001101	response to acid chemical	3.44396	0.031938	4	293	59	15240
GO:0022604	regulation of cell morphogenesis	3.43382	0.0322634	5	435	58	15098
GO:0032507	maintenance of protein location in cell	3.42562	0.032529	2	68	61	15465
GO:0008344	adult locomotory behavior	3.42562	0.032529	2	68	61	15465
GO:0071704	organic substance metabolic process	3.4034	0.0332601	41	8200	22	7333
GO:0009611	response to wounding	3.40273	0.0332822	3	171	60	15362
GO:0010506	regulation of autophagy	3.40198	0.0333073	4	297	59	15236
GO:0048010	vascular endothelial growth factor receptor signaling pathway	3.39961	0.0333862	2	69	61	15464
GO:1900181	negative regulation of protein localization to nucleus	3.374	0.0342523	2	70	61	15463
GO:0030660	Golgi-associated vesicle membrane	3.374	0.0342523	2	70	61	15463
GO:0010324	membrane invagination	3.374	0.0342523	2	70	61	15463
GO:0048856	anatomical structure development	3.37368	0.0342635	18	2874	45	12659
GO:0045595	regulation of cell differentiation	3.36084	0.034706	11	1477	52	14056
GO:0044389	ubiquitin-like protein ligase binding	3.3505	0.0350669	4	302	59	15231
GO:0043462	regulation of ATPase activity	3.34878	0.0351272	2	71	61	15462
GO:0045981	positive regulation of nucleotide metabolic process	3.34878	0.0351272	2	71	61	15462
GO:1900544	positive regulation of purine nucleotide metabolic process	3.34878	0.0351272	2	71	61	15462
GO:0032088	negative regulation of NF-kappaB transcription factor activity	3.34878	0.0351272	2	71	61	15462
GO:0044320	cellular response to leptin stimulus	3.33029	0.0357826	1	8	62	15525
GO:0044754	autolysosome	3.33029	0.0357826	1	8	62	15525
GO:0070513	death domain binding	3.33029	0.0357826	1	8	62	15525
GO:0000447	endonucleolytic cleavage in ITS1 to separate SSU-rRNA from 5.8S rRNA and LSU-rRNA from tricistronic rRNA transcript (SSU-rRNA, 5.8S rRNA, LSU-rRNA)	3.33029	0.0357826	1	8	62	15525
GO:0050966	detection of mechanical stimulus involved in sensory perception of pain	3.33029	0.0357826	1	8	62	15525
GO:0051547	regulation of keratinocyte migration	3.33029	0.0357826	1	8	62	15525
GO:0002475	antigen processing and presentation via MHC class Ib	3.33029	0.0357826	1	8	62	15525
GO:0002480	antigen processing and presentation of exogenous peptide antigen via MHC class I, TAP-independent	3.33029	0.0357826	1	8	62	15525
GO:0003094	glomerular filtration	3.33029	0.0357826	1	8	62	15525
GO:0030948	negative regulation of vascular endothelial growth factor receptor signaling pathway	3.33029	0.0357826	1	8	62	15525
GO:0005742	mitochondrial outer membrane translocase complex	3.33029	0.0357826	1	8	62	15525
GO:0005916	fascia adherens	3.33029	0.0357826	1	8	62	15525
GO:0034101	erythrocyte homeostasis	3.33029	0.0357826	1	8	62	15525
GO:0010663	positive regulation of striated muscle cell apoptotic process	3.33029	0.0357826	1	8	62	15525
GO:0010666	positive regulation of cardiac muscle cell apoptotic process	3.33029	0.0357826	1	8	62	15525
GO:0060742	epithelial cell differentiation involved in prostate gland development	3.33029	0.0357826	1	8	62	15525
GO:0050772	positive regulation of axonogenesis	3.32394	0.0360107	2	72	61	15461
GO:0009968	negative regulation of signal transduction	3.32022	0.036145	9	1117	54	14416
GO:0006952	defense response	3.3182	0.0362179	8	940	55	14593
GO:0007155	cell adhesion	3.30406	0.0367339	7	771	56	14762
GO:0042060	wound healing	3.29947	0.0369028	2	73	61	15460
GO:0001938	positive regulation of endothelial cell proliferation	3.29947	0.0369028	2	73	61	15460
GO:0010631	epithelial cell migration	3.29947	0.0369028	2	73	61	15460
GO:1901216	positive regulation of neuron death	3.27535	0.0378035	2	74	61	15459
GO:0048259	regulation of receptor-mediated endocytosis	3.27535	0.0378035	2	74	61	15459
GO:0008150	biological_process	3.26891	0.0380479	62	14320	1	1213
GO:0005488	binding	3.26807	0.0380797	57	12641	6	2892
GO:0009725	response to hormone	3.26723	0.0381119	6	612	57	14921
GO:0022610	biological adhesion	3.26297	0.0382747	7	778	56	14755
GO:0051094	positive regulation of developmental process	3.25291	0.0386617	9	1131	54	14402
GO:0043535	regulation of blood vessel endothelial cell migration	3.25159	0.0387125	2	75	61	15458
GO:1904667	negative regulation of ubiquitin protein ligase activity	3.25159	0.0387125	2	75	61	15458
GO:0060191	regulation of lipase activity	3.25159	0.0387125	2	75	61	15458
GO:0010959	regulation of metal ion transport	3.25071	0.0387466	4	312	59	15221
GO:0006352	DNA-templated transcription, initiation	3.24871	0.0388243	3	182	60	15351
GO:0005730	nucleolus	3.23974	0.0391743	7	782	56	14751
GO:0017070	U6 snRNA binding	3.22691	0.0396798	1	9	62	15524
GO:0042582	azurophil granule	3.22691	0.0396798	1	9	62	15524
GO:0042612	MHC class I protein complex	3.22691	0.0396798	1	9	62	15524
GO:0043220	Schmidt-Lanterman incisure	3.22691	0.0396798	1	9	62	15524
GO:0043485	endosome to pigment granule transport	3.22691	0.0396798	1	9	62	15524
GO:0043495	protein membrane anchor	3.22691	0.0396798	1	9	62	15524
GO:0019883	antigen processing and presentation of endogenous antigen	3.22691	0.0396798	1	9	62	15524
GO:0071257	cellular response to electrical stimulus	3.22691	0.0396798	1	9	62	15524
GO:2000668	regulation of dendritic cell apoptotic process	3.22691	0.0396798	1	9	62	15524
GO:0072358	cardiovascular system development	3.22691	0.0396798	1	9	62	15524
GO:0046855	inositol phosphate dephosphorylation	3.22691	0.0396798	1	9	62	15524
GO:0097105	presynaptic membrane assembly	3.22691	0.0396798	1	9	62	15524
GO:0097205	renal filtration	3.22691	0.0396798	1	9	62	15524
GO:2001169	regulation of ATP biosynthetic process	3.22691	0.0396798	1	9	62	15524
GO:1901223	negative regulation of NIK/NF-kappaB signaling	3.22691	0.0396798	1	9	62	15524
GO:1903025	regulation of RNA polymerase II regulatory region sequence-specific DNA binding	3.22691	0.0396798	1	9	62	15524
GO:1904181	positive regulation of membrane depolarization	3.22691	0.0396798	1	9	62	15524
GO:0005766	primary lysosome	3.22691	0.0396798	1	9	62	15524
GO:0008097	5S rRNA binding	3.22691	0.0396798	1	9	62	15524
GO:0033605	positive regulation of catecholamine secretion	3.22691	0.0396798	1	9	62	15524
GO:0033690	positive regulation of osteoblast proliferation	3.22691	0.0396798	1	9	62	15524
GO:0060134	prepulse inhibition	3.22691	0.0396798	1	9	62	15524
GO:0060736	prostate gland growth	3.22691	0.0396798	1	9	62	15524
GO:0035646	endosome to melanosome transport	3.22691	0.0396798	1	9	62	15524
GO:0035988	chondrocyte proliferation	3.22691	0.0396798	1	9	62	15524
GO:0002682	regulation of immune system process	3.22096	0.0399168	10	1322	53	14211
GO:0032502	developmental process	3.21255	0.0402537	24	4234	39	11299
GO:0050790	regulation of catalytic activity	3.20679	0.0404862	14	2103	49	13430
GO:0055072	iron ion homeostasis	3.20508	0.0405555	2	77	61	15456
GO:0051495	positive regulation of cytoskeleton organization	3.1823	0.04149	3	187	60	15346
GO:0005539	glycosaminoglycan binding	3.1823	0.04149	3	187	60	15346
GO:0007584	response to nutrient	3.1823	0.04149	3	187	60	15346
GO:0050767	regulation of neurogenesis	3.17545	0.0417753	6	626	57	14907
GO:0045597	positive regulation of cell differentiation	3.16547	0.0421943	7	795	56	14738
GO:0030838	positive regulation of actin filament polymerization	3.15987	0.0424312	2	79	61	15454
GO:0051606	detection of stimulus	3.15633	0.0425816	3	189	60	15344
GO:0003674	molecular_function	3.1493	0.0428821	62	14353	1	1180
GO:0006936	muscle contraction	3.14347	0.0431328	3	190	60	15343
GO:1901888	regulation of cell junction assembly	3.13773	0.0433812	2	80	61	15453
GO:0042589	zymogen granule membrane	3.13358	0.0435615	1	10	62	15523
GO:0042711	maternal behavior	3.13358	0.0435615	1	10	62	15523
GO:0042984	regulation of amyloid precursor protein biosynthetic process	3.13358	0.0435615	1	10	62	15523
GO:0071803	positive regulation of podosome assembly	3.13358	0.0435615	1	10	62	15523
GO:0046838	phosphorylated carbohydrate dephosphorylation	3.13358	0.0435615	1	10	62	15523
GO:0097090	presynaptic membrane organization	3.13358	0.0435615	1	10	62	15523
GO:0000774	adenyl-nucleotide exchange factor activity	3.13358	0.0435615	1	10	62	15523
GO:0001893	maternal placenta development	3.13358	0.0435615	1	10	62	15523
GO:1904925	positive regulation of autophagy of mitochondrion in response to mitochondrial depolarization	3.13358	0.0435615	1	10	62	15523
GO:0052743	inositol tetrakisphosphate phosphatase activity	3.13358	0.0435615	1	10	62	15523
GO:0003159	morphogenesis of an endothelium	3.13358	0.0435615	1	10	62	15523
GO:0031672	A band	3.13358	0.0435615	1	10	62	15523
GO:0032052	bile acid binding	3.13358	0.0435615	1	10	62	15523
GO:0032585	multivesicular body membrane	3.13358	0.0435615	1	10	62	15523
GO:0060019	radial glial cell differentiation	3.13358	0.0435615	1	10	62	15523
GO:0060452	positive regulation of cardiac muscle contraction	3.13358	0.0435615	1	10	62	15523
GO:0061000	negative regulation of dendritic spine development	3.13358	0.0435615	1	10	62	15523
GO:0061154	endothelial tube morphogenesis	3.13358	0.0435615	1	10	62	15523
GO:0014067	negative regulation of phosphatidylinositol 3-kinase signaling	3.13358	0.0435615	1	10	62	15523
GO:0090151	establishment of protein localization to mitochondrial membrane	3.13358	0.0435615	1	10	62	15523
GO:0051098	regulation of binding	3.12695	0.0438512	4	325	59	15208
GO:0008565	protein transporter activity	3.11589	0.044339	2	81	61	15452
GO:0010771	negative regulation of cell morphogenesis involved in differentiation	3.11589	0.044339	2	81	61	15452
GO:0051444	negative regulation of ubiquitin-protein transferase activity	3.09434	0.0453048	2	82	61	15451
GO:0009893	positive regulation of metabolic process	3.09343	0.0453463	18	2968	45	12565
GO:2001234	negative regulation of apoptotic signaling pathway	3.09282	0.0453738	3	194	60	15339
GO:0031330	negative regulation of cellular catabolic process	3.09282	0.0453738	3	194	60	15339
GO:0048870	cell motility	3.07658	0.0461168	7	811	56	14722
GO:0048013	ephrin receptor signaling pathway	3.07308	0.0462784	2	83	61	15450
GO:0032092	positive regulation of protein binding	3.07308	0.0462784	2	83	61	15450
GO:0048869	cellular developmental process	3.05657	0.0470487	15	2352	48	13181
GO:0005882	intermediate filament	3.0521	0.0472596	2	84	61	15449
GO:0032587	ruffle membrane	3.0521	0.0472596	2	84	61	15449
GO:0019215	intermediate filament binding	3.04855	0.0474277	1	11	62	15522
GO:0045028	G-protein coupled purinergic nucleotide receptor activity	3.04855	0.0474277	1	11	62	15522
GO:0071318	cellular response to ATP	3.04855	0.0474277	1	11	62	15522
GO:0071545	inositol phosphate catabolic process	3.04855	0.0474277	1	11	62	15522
GO:1900121	negative regulation of receptor binding	3.04855	0.0474277	1	11	62	15522
GO:2001028	positive regulation of endothelial cell chemotaxis	3.04855	0.0474277	1	11	62	15522
GO:1901741	positive regulation of myoblast fusion	3.04855	0.0474277	1	11	62	15522
GO:0048681	negative regulation of axon regeneration	3.04855	0.0474277	1	11	62	15522
GO:0000244	spliceosomal tri-snRNP complex assembly	3.04855	0.0474277	1	11	62	15522
GO:0050930	induction of positive chemotaxis	3.04855	0.0474277	1	11	62	15522
GO:0001608	G-protein coupled nucleotide receptor activity	3.04855	0.0474277	1	11	62	15522
GO:0001916	positive regulation of T cell mediated cytotoxicity	3.04855	0.0474277	1	11	62	15522
GO:1904923	regulation of autophagy of mitochondrion in response to mitochondrial depolarization	3.04855	0.0474277	1	11	62	15522
GO:1904994	regulation of leukocyte adhesion to vascular endothelial cell	3.04855	0.0474277	1	11	62	15522
GO:0002363	alpha-beta T cell lineage commitment	3.04855	0.0474277	1	11	62	15522
GO:0030208	dermatan sulfate biosynthetic process	3.04855	0.0474277	1	11	62	15522
GO:0031125	rRNA 3'-end processing	3.04855	0.0474277	1	11	62	15522
GO:0031645	negative regulation of neurological system process	3.04855	0.0474277	1	11	62	15522
GO:0032490	detection of molecule of bacterial origin	3.04855	0.0474277	1	11	62	15522
GO:0060038	cardiac muscle cell proliferation	3.04855	0.0474277	1	11	62	15522
GO:0060044	negative regulation of cardiac muscle cell proliferation	3.04855	0.0474277	1	11	62	15522
GO:0060263	regulation of respiratory burst	3.04855	0.0474277	1	11	62	15522
GO:0060746	parental behavior	3.04855	0.0474277	1	11	62	15522
GO:0010875	positive regulation of cholesterol efflux	3.04855	0.0474277	1	11	62	15522
GO:0035589	G-protein coupled purinergic nucleotide receptor signaling pathway	3.04855	0.0474277	1	11	62	15522
GO:0090069	regulation of ribosome biogenesis	3.04855	0.0474277	1	11	62	15522
GO:0044087	regulation of cellular component biogenesis	3.02776	0.0484241	7	820	56	14713
GO:0002768	immune response-regulating cell surface receptor signaling pathway	3.02713	0.0484543	4	336	59	15197
GO:0006606	protein import into nucleus	2.99077	0.0502489	2	87	61	15446
GO:0051348	negative regulation of transferase activity	2.97447	0.0510745	4	342	59	15191
GO:0046822	regulation of nucleocytoplasmic transport	2.97152	0.0512252	3	204	60	15329
GO:0042581	specific granule	2.97048	0.0512786	1	12	62	15521
GO:0071361	cellular response to ethanol	2.97048	0.0512786	1	12	62	15521
GO:0021542	dentate gyrus development	2.97048	0.0512786	1	12	62	15521
GO:1900029	positive regulation of ruffle assembly	2.97048	0.0512786	1	12	62	15521
GO:2000303	regulation of ceramide biosynthetic process	2.97048	0.0512786	1	12	62	15521
GO:2001044	regulation of integrin-mediated signaling pathway	2.97048	0.0512786	1	12	62	15521
GO:0097286	iron ion import	2.97048	0.0512786	1	12	62	15521
GO:1901524	regulation of mitophagy	2.97048	0.0512786	1	12	62	15521
GO:0048642	negative regulation of skeletal muscle tissue development	2.97048	0.0512786	1	12	62	15521
GO:0098799	outer mitochondrial membrane protein complex	2.97048	0.0512786	1	12	62	15521
GO:1903209	positive regulation of oxidative stress-induced cell death	2.97048	0.0512786	1	12	62	15521
GO:0050765	negative regulation of phagocytosis	2.97048	0.0512786	1	12	62	15521
GO:0001502	cartilage condensation	2.97048	0.0512786	1	12	62	15521
GO:0051782	negative regulation of cell division	2.97048	0.0512786	1	12	62	15521
GO:1905038	regulation of membrane lipid metabolic process	2.97048	0.0512786	1	12	62	15521
GO:0030205	dermatan sulfate metabolic process	2.97048	0.0512786	1	12	62	15521
GO:0031091	platelet alpha granule	2.97048	0.0512786	1	12	62	15521
GO:0031657	regulation of cyclin-dependent protein serine/threonine kinase activity involved in G1/S transition of mitotic cell cycle	2.97048	0.0512786	1	12	62	15521
GO:0010561	negative regulation of glycoprotein biosynthetic process	2.97048	0.0512786	1	12	62	15521
GO:0010745	negative regulation of macrophage derived foam cell differentiation	2.97048	0.0512786	1	12	62	15521
GO:0090153	regulation of sphingolipid biosynthetic process	2.97048	0.0512786	1	12	62	15521
GO:0014855	striated muscle cell proliferation	2.97048	0.0512786	1	12	62	15521
GO:0003006	developmental process involved in reproduction	2.95956	0.0518417	5	497	58	15036
GO:0032386	regulation of intracellular transport	2.95718	0.0519651	4	344	59	15189
GO:0002758	innate immune response-activating signal transduction	2.93654	0.0530492	3	207	60	15326
GO:0010648	negative regulation of cell communication	2.93182	0.0533001	9	1202	54	14331
GO:0006898	receptor-mediated endocytosis	2.92501	0.0536641	3	208	60	15325
GO:0030029	actin filament-based process	2.923	0.0537719	4	348	59	15185
GO:0023057	negative regulation of signaling	2.91468	0.0542211	9	1206	54	14327
GO:0006928	movement of cell or subcellular component	2.91042	0.054453	9	1207	54	14326
GO:1900180	regulation of protein localization to nucleus	2.90216	0.0549044	3	210	60	15323
GO:0009897	external side of plasma membrane	2.90216	0.0549044	3	210	60	15323
GO:0043149	stress fiber assembly	2.89835	0.0551142	1	13	62	15520
GO:0043217	myelin maintenance	2.89835	0.0551142	1	13	62	15520
GO:0043296	apical junction complex	2.89835	0.0551142	1	13	62	15520
GO:0070231	T cell apoptotic process	2.89835	0.0551142	1	13	62	15520
GO:0070571	negative regulation of neuron projection regeneration	2.89835	0.0551142	1	13	62	15520
GO:0045989	positive regulation of striated muscle contraction	2.89835	0.0551142	1	13	62	15520
GO:1901739	regulation of myoblast fusion	2.89835	0.0551142	1	13	62	15520
GO:1902043	positive regulation of extrinsic apoptotic signaling pathway via death domain receptors	2.89835	0.0551142	1	13	62	15520
GO:0098743	cell aggregation	2.89835	0.0551142	1	13	62	15520
GO:0000479	endonucleolytic cleavage of tricistronic rRNA transcript (SSU-rRNA, 5.8S rRNA, LSU-rRNA)	2.89835	0.0551142	1	13	62	15520
GO:0050774	negative regulation of dendrite morphogenesis	2.89835	0.0551142	1	13	62	15520
GO:0050961	detection of temperature stimulus involved in sensory perception	2.89835	0.0551142	1	13	62	15520
GO:0050965	detection of temperature stimulus involved in sensory perception of pain	2.89835	0.0551142	1	13	62	15520
GO:0001580	detection of chemical stimulus involved in sensory perception of bitter taste	2.89835	0.0551142	1	13	62	15520
GO:0002082	regulation of oxidative phosphorylation	2.89835	0.0551142	1	13	62	15520
GO:0002726	positive regulation of T cell cytokine production	2.89835	0.0551142	1	13	62	15520
GO:0030038	contractile actin filament bundle assembly	2.89835	0.0551142	1	13	62	15520
GO:0030127	COPII vesicle coat	2.89835	0.0551142	1	13	62	15520
GO:0030207	chondroitin sulfate catabolic process	2.89835	0.0551142	1	13	62	15520
GO:0005161	platelet-derived growth factor receptor binding	2.89835	0.0551142	1	13	62	15520
GO:0005212	structural constituent of eye lens	2.89835	0.0551142	1	13	62	15520
GO:0030950	establishment or maintenance of actin cytoskeleton polarity	2.89835	0.0551142	1	13	62	15520
GO:0005767	secondary lysosome	2.89835	0.0551142	1	13	62	15520
GO:0006000	fructose metabolic process	2.89835	0.0551142	1	13	62	15520
GO:0032495	response to muramyl dipeptide	2.89835	0.0551142	1	13	62	15520
GO:0060292	long term synaptic depression	2.89835	0.0551142	1	13	62	15520
GO:0060413	atrial septum morphogenesis	2.89835	0.0551142	1	13	62	15520
GO:1990381	ubiquitin-specific protease binding	2.89835	0.0551142	1	13	62	15520
GO:0090141	positive regulation of mitochondrial fission	2.89835	0.0551142	1	13	62	15520
GO:0045785	positive regulation of cell adhesion	2.89771	0.0551494	4	351	59	15182
GO:2001233	regulation of apoptotic signaling pathway	2.89771	0.0551494	4	351	59	15182
GO:0030217	T cell differentiation	2.89356	0.0553785	2	92	61	15441
GO:0060071	Wnt signaling pathway, planar cell polarity pathway	2.89356	0.0553785	2	92	61	15441
GO:0014066	regulation of phosphatidylinositol 3-kinase signaling	2.89356	0.0553785	2	92	61	15441
GO:0015197	peptide transporter activity	2.89356	0.0553785	2	92	61	15441
GO:0005200	structural constituent of cytoskeleton	2.87483	0.0564258	2	93	61	15440
GO:0071345	cellular response to cytokine stimulus	2.86443	0.0570159	4	355	59	15178
GO:0007015	actin filament organization	2.85725	0.0574263	3	214	60	15319
GO:0072593	reactive oxygen species metabolic process	2.85632	0.0574801	2	94	61	15439
GO:0000041	transition metal ion transport	2.83802	0.0585414	2	95	61	15438
GO:0001952	regulation of cell-matrix adhesion	2.83802	0.0585414	2	95	61	15438
GO:0042809	vitamin D receptor binding	2.83133	0.0589345	1	14	62	15519
GO:0044321	response to leptin	2.83133	0.0589345	1	14	62	15519
GO:0045198	establishment of epithelial cell apical/basal polarity	2.83133	0.0589345	1	14	62	15519
GO:0045236	CXCR chemokine receptor binding	2.83133	0.0589345	1	14	62	15519
GO:0071801	regulation of podosome assembly	2.83133	0.0589345	1	14	62	15519
GO:1900409	positive regulation of cellular response to oxidative stress	2.83133	0.0589345	1	14	62	15519
GO:1901017	negative regulation of potassium ion transmembrane transporter activity	2.83133	0.0589345	1	14	62	15519
GO:0000478	endonucleolytic cleavage involved in rRNA processing	2.83133	0.0589345	1	14	62	15519
GO:0051895	negative regulation of focal adhesion assembly	2.83133	0.0589345	1	14	62	15519
GO:0052744	phosphatidylinositol monophosphate phosphatase activity	2.83133	0.0589345	1	14	62	15519
GO:0004438	phosphatidylinositol-3-phosphatase activity	2.83133	0.0589345	1	14	62	15519
GO:0030277	maintenance of gastrointestinal epithelium	2.83133	0.0589345	1	14	62	15519
GO:0031092	platelet alpha granule membrane	2.83133	0.0589345	1	14	62	15519
GO:0010155	regulation of proton transport	2.83133	0.0589345	1	14	62	15519
GO:0010259	multicellular organism aging	2.83133	0.0589345	1	14	62	15519
GO:0090051	negative regulation of cell migration involved in sprouting angiogenesis	2.83133	0.0589345	1	14	62	15519
GO:0001558	regulation of cell growth	2.82352	0.0593968	4	360	59	15173
GO:0009408	response to heat	2.81994	0.0596094	2	96	61	15437
GO:0071840	cellular component organization or biogenesis	2.79846	0.0609036	25	4632	38	10901
GO:0043270	positive regulation of ion transport	2.79179	0.0613112	3	220	60	15313
GO:0010508	positive regulation of autophagy	2.78441	0.0617658	2	98	61	15435
GO:0099568	cytoplasmic region	2.7811	0.0619705	3	221	60	15312
GO:0051345	positive regulation of hydrolase activity	2.77473	0.0623662	6	693	57	14840
GO:0007162	negative regulation of cell adhesion	2.77046	0.0626331	3	222	60	15311
GO:0016048	detection of temperature stimulus	2.76876	0.0627396	1	15	62	15518
GO:0016722	oxidoreductase activity, oxidizing metal ions	2.76876	0.0627396	1	15	62	15518
GO:0045056	transcytosis	2.76876	0.0627396	1	15	62	15518
GO:0071236	cellular response to antibiotic	2.76876	0.0627396	1	15	62	15518
GO:0045821	positive regulation of glycolytic process	2.76876	0.0627396	1	15	62	15518
GO:2000811	negative regulation of anoikis	2.76876	0.0627396	1	15	62	15518
GO:0048384	retinoic acid receptor signaling pathway	2.76876	0.0627396	1	15	62	15518
GO:0048708	astrocyte differentiation	2.76876	0.0627396	1	15	62	15518
GO:0048821	erythrocyte development	2.76876	0.0627396	1	15	62	15518
GO:1902884	positive regulation of response to oxidative stress	2.76876	0.0627396	1	15	62	15518
GO:1903019	negative regulation of glycoprotein metabolic process	2.76876	0.0627396	1	15	62	15518
GO:1903392	negative regulation of adherens junction organization	2.76876	0.0627396	1	15	62	15518
GO:0050912	detection of chemical stimulus involved in sensory perception of taste	2.76876	0.0627396	1	15	62	15518
GO:0051197	positive regulation of coenzyme metabolic process	2.76876	0.0627396	1	15	62	15518
GO:0055022	negative regulation of cardiac muscle tissue growth	2.76876	0.0627396	1	15	62	15518
GO:0007617	mating behavior	2.76876	0.0627396	1	15	62	15518
GO:0008329	signaling pattern recognition receptor activity	2.76876	0.0627396	1	15	62	15518
GO:0060561	apoptotic process involved in morphogenesis	2.76876	0.0627396	1	15	62	15518
GO:0060997	dendritic spine morphogenesis	2.76876	0.0627396	1	15	62	15518
GO:0061117	negative regulation of heart growth	2.76876	0.0627396	1	15	62	15518
GO:0038187	pattern recognition receptor activity	2.76876	0.0627396	1	15	62	15518
GO:0090026	positive regulation of monocyte chemotaxis	2.76876	0.0627396	1	15	62	15518
GO:0043269	regulation of ion transport	2.76513	0.0629681	5	526	58	15007
GO:0047485	protein N-terminus binding	2.74968	0.0639486	2	100	61	15433
GO:0002218	activation of innate immune response	2.74937	0.0639683	3	224	60	15309
GO:0043200	response to amino acid	2.7326	0.0650498	2	101	61	15432
GO:2000027	regulation of organ morphogenesis	2.72851	0.0653168	3	226	60	15307
GO:0002684	positive regulation of immune system process	2.72736	0.0653918	7	879	56	14654
GO:0003008	system process	2.72544	0.0655172	8	1063	55	14470
GO:0051960	regulation of nervous system development	2.7199	0.0658814	6	703	57	14830
GO:0010628	positive regulation of gene expression	2.71851	0.0659728	11	1644	52	13889
GO:0042177	negative regulation of protein catabolic process	2.71572	0.0661574	2	102	61	15431
GO:0001889	liver development	2.71572	0.0661574	2	102	61	15431
GO:0010811	positive regulation of cell-substrate adhesion	2.71572	0.0661574	2	102	61	15431
GO:0070227	lymphocyte apoptotic process	2.71011	0.0665295	1	16	62	15517
GO:0070233	negative regulation of T cell apoptotic process	2.71011	0.0665295	1	16	62	15517
GO:0071682	endocytic vesicle lumen	2.71011	0.0665295	1	16	62	15517
GO:2001026	regulation of endothelial cell chemotaxis	2.71011	0.0665295	1	16	62	15517
GO:1901380	negative regulation of potassium ion transmembrane transport	2.71011	0.0665295	1	16	62	15517
GO:0098780	response to mitochondrial depolarisation	2.71011	0.0665295	1	16	62	15517
GO:1903599	positive regulation of autophagy of mitochondrion	2.71011	0.0665295	1	16	62	15517
GO:0051900	regulation of mitochondrial depolarization	2.71011	0.0665295	1	16	62	15517
GO:0002902	regulation of B cell apoptotic process	2.71011	0.0665295	1	16	62	15517
GO:0003181	atrioventricular valve morphogenesis	2.71011	0.0665295	1	16	62	15517
GO:0032373	positive regulation of sterol transport	2.71011	0.0665295	1	16	62	15517
GO:0032376	positive regulation of cholesterol transport	2.71011	0.0665295	1	16	62	15517
GO:0032717	negative regulation of interleukin-8 production	2.71011	0.0665295	1	16	62	15517
GO:0033002	muscle cell proliferation	2.71011	0.0665295	1	16	62	15517
GO:0060143	positive regulation of syncytium formation by plasma membrane fusion	2.71011	0.0665295	1	16	62	15517
GO:0010888	negative regulation of lipid storage	2.71011	0.0665295	1	16	62	15517
GO:0035994	response to muscle stretch	2.71011	0.0665295	1	16	62	15517
GO:0090280	positive regulation of calcium ion import	2.71011	0.0665295	1	16	62	15517
GO:0044093	positive regulation of molecular function	2.70808	0.0666647	11	1647	52	13886
GO:0031331	positive regulation of cellular catabolic process	2.70522	0.0668559	4	375	59	15158
GO:0043254	regulation of protein complex assembly	2.68232	0.0684042	4	378	59	15155
GO:0071363	cellular response to growth factor stimulus	2.67735	0.0687454	3	231	60	15302
GO:0043467	regulation of generation of precursor metabolites and energy	2.66617	0.069518	2	105	61	15428
GO:0090175	regulation of establishment of planar polarity	2.66617	0.069518	2	105	61	15428
GO:0051050	positive regulation of transport	2.66077	0.0698946	7	893	56	14640
GO:0003012	muscle system process	2.65727	0.0701396	3	233	60	15300
GO:0009615	response to virus	2.65727	0.0701396	3	233	60	15300
GO:1901701	cellular response to oxygen-containing compound	2.65566	0.0702526	6	715	57	14818
GO:0070064	proline-rich region binding	2.65492	0.0703044	1	17	62	15516
GO:0070530	K63-linked polyubiquitin modification-dependent protein binding	2.65492	0.0703044	1	17	62	15516
GO:0046174	polyol catabolic process	2.65492	0.0703044	1	17	62	15516
GO:2000678	negative regulation of transcription regulatory region DNA binding	2.65492	0.0703044	1	17	62	15516
GO:0048512	circadian behavior	2.65492	0.0703044	1	17	62	15516
GO:0098581	detection of external biotic stimulus	2.65492	0.0703044	1	17	62	15516
GO:1903579	negative regulation of ATP metabolic process	2.65492	0.0703044	1	17	62	15516
GO:0051497	negative regulation of stress fiber assembly	2.65492	0.0703044	1	17	62	15516
GO:0002360	T cell lineage commitment	2.65492	0.0703044	1	17	62	15516
GO:1905331	negative regulation of morphogenesis of an epithelium	2.65492	0.0703044	1	17	62	15516
GO:0030150	protein import into mitochondrial matrix	2.65492	0.0703044	1	17	62	15516
GO:0030859	polarized epithelial cell differentiation	2.65492	0.0703044	1	17	62	15516
GO:0030952	establishment or maintenance of cytoskeleton polarity	2.65492	0.0703044	1	17	62	15516
GO:0034142	toll-like receptor 4 signaling pathway	2.65492	0.0703044	1	17	62	15516
GO:0010874	regulation of cholesterol efflux	2.65492	0.0703044	1	17	62	15516
GO:0035588	G-protein coupled purinergic receptor signaling pathway	2.65492	0.0703044	1	17	62	15516
GO:0061458	reproductive system development	2.65492	0.0703044	1	17	62	15516
GO:0014059	regulation of dopamine secretion	2.65492	0.0703044	1	17	62	15516
GO:0040011	locomotion	2.65139	0.0705529	7	895	56	14638
GO:0051101	regulation of DNA binding	2.65001	0.0706506	2	106	61	15427
GO:0005178	integrin binding	2.65001	0.0706506	2	106	61	15427
GO:0032273	positive regulation of protein polymerization	2.65001	0.0706506	2	106	61	15427
GO:0048608	reproductive structure development	2.64731	0.0708415	3	234	60	15299
GO:0042277	peptide binding	2.63741	0.0715467	3	235	60	15298
GO:0016202	regulation of striated muscle tissue development	2.63402	0.0717893	2	107	61	15426
GO:0051170	nuclear import	2.63402	0.0717893	2	107	61	15426
GO:0043122	regulation of I-kappaB kinase/NF-kappaB signaling	2.62755	0.072255	3	236	60	15297
GO:0090068	positive regulation of cell cycle process	2.62755	0.072255	3	236	60	15297
GO:0009895	negative regulation of catabolic process	2.61775	0.0729666	3	237	60	15296
GO:0042176	regulation of protein catabolic process	2.60775	0.0736999	4	388	59	15145
GO:0016502	nucleotide receptor activity	2.60282	0.0740642	1	18	62	15515
GO:0021795	cerebral cortex cell migration	2.60282	0.0740642	1	18	62	15515
GO:1901798	positive regulation of signal transduction by p53 class mediator	2.60282	0.0740642	1	18	62	15515
GO:0048854	brain morphogenesis	2.60282	0.0740642	1	18	62	15515
GO:0051194	positive regulation of cofactor metabolic process	2.60282	0.0740642	1	18	62	15515
GO:0001614	purinergic nucleotide receptor activity	2.60282	0.0740642	1	18	62	15515
GO:0052745	inositol phosphate phosphatase activity	2.60282	0.0740642	1	18	62	15515
GO:0032232	negative regulation of actin filament bundle assembly	2.60282	0.0740642	1	18	62	15515
GO:0032986	protein-DNA complex disassembly	2.60282	0.0740642	1	18	62	15515
GO:0007622	rhythmic behavior	2.60282	0.0740642	1	18	62	15515
GO:0060142	regulation of syncytium formation by plasma membrane fusion	2.60282	0.0740642	1	18	62	15515
GO:0035089	establishment of apical/basal cell polarity	2.60282	0.0740642	1	18	62	15515
GO:0015850	organic hydroxy compound transport	2.60255	0.0740846	2	109	61	15424
GO:1901861	regulation of muscle tissue development	2.60255	0.0740846	2	109	61	15424
GO:0048634	regulation of muscle organ development	2.60255	0.0740846	2	109	61	15424
GO:0051246	regulation of protein metabolic process	2.59696	0.0745	15	2507	48	13026
GO:0080134	regulation of response to stress	2.59167	0.0748949	9	1286	54	14247
GO:0002223	stimulatory C-type lectin receptor signaling pathway	2.58706	0.0752411	2	110	61	15423
GO:0044877	macromolecular complex binding	2.58672	0.0752668	7	909	56	14624
GO:0015718	monocarboxylic acid transport	2.57173	0.0764035	2	111	61	15422
GO:0002687	positive regulation of leukocyte migration	2.57173	0.0764035	2	111	61	15422
GO:1904064	positive regulation of cation transmembrane transport	2.55655	0.0775716	2	112	61	15421
GO:0019200	carbohydrate kinase activity	2.5535	0.0778091	1	19	62	15514
GO:0071157	negative regulation of cell cycle arrest	2.5535	0.0778091	1	19	62	15514
GO:0071677	positive regulation of mononuclear cell migration	2.5535	0.0778091	1	19	62	15514
GO:0046856	phosphatidylinositol dephosphorylation	2.5535	0.0778091	1	19	62	15514
GO:1901889	negative regulation of cell junction assembly	2.5535	0.0778091	1	19	62	15514
GO:1903203	regulation of oxidative stress-induced neuron death	2.5535	0.0778091	1	19	62	15514
GO:0050886	endocrine process	2.5535	0.0778091	1	19	62	15514
GO:0001223	transcription coactivator binding	2.5535	0.0778091	1	19	62	15514
GO:0001914	regulation of T cell mediated cytotoxicity	2.5535	0.0778091	1	19	62	15514
GO:0001990	regulation of systemic arterial blood pressure by hormone	2.5535	0.0778091	1	19	62	15514
GO:0003746	translation elongation factor activity	2.5535	0.0778091	1	19	62	15514
GO:0004198	calcium-dependent cysteine-type endopeptidase activity	2.5535	0.0778091	1	19	62	15514
GO:0010661	positive regulation of muscle cell apoptotic process	2.5535	0.0778091	1	19	62	15514
GO:0060716	labyrinthine layer blood vessel development	2.5535	0.0778091	1	19	62	15514
GO:0035590	purinergic nucleotide receptor signaling pathway	2.5535	0.0778091	1	19	62	15514
GO:0014002	astrocyte development	2.5535	0.0778091	1	19	62	15514
GO:0090344	negative regulation of cell aging	2.5535	0.0778091	1	19	62	15514
GO:0016579	protein deubiquitination	2.55059	0.0780356	3	244	60	15289
GO:1903522	regulation of blood circulation	2.55059	0.0780356	3	244	60	15289
GO:0002757	immune response-activating signal transduction	2.54286	0.0786412	4	397	59	15136
GO:0097237	cellular response to toxic substance	2.54154	0.0787454	2	113	61	15420
GO:0002220	innate immune response activating cell surface receptor signaling pathway	2.54154	0.0787454	2	113	61	15420
GO:0050680	negative regulation of epithelial cell proliferation	2.52667	0.0799248	2	114	61	15419
GO:0002221	pattern recognition receptor signaling pathway	2.52667	0.0799248	2	114	61	15419
GO:1903050	regulation of proteolysis involved in cellular protein catabolic process	2.52255	0.0802547	3	247	60	15286
GO:0019899	enzyme binding	2.52226	0.0802782	13	2113	50	13420
GO:0030234	enzyme regulator activity	2.51478	0.0808807	7	925	56	14608
GO:0032990	cell part morphogenesis	2.5133	0.0810005	3	248	60	15285
GO:0006414	translational elongation	2.51195	0.0811098	2	115	61	15418
GO:0016922	ligand-dependent nuclear receptor binding	2.50667	0.0815391	1	20	62	15513
GO:0070584	mitochondrion morphogenesis	2.50667	0.0815391	1	20	62	15513
GO:1900120	regulation of receptor binding	2.50667	0.0815391	1	20	62	15513
GO:0071887	leukocyte apoptotic process	2.50667	0.0815391	1	20	62	15513
GO:0046839	phospholipid dephosphorylation	2.50667	0.0815391	1	20	62	15513
GO:0048679	regulation of axon regeneration	2.50667	0.0815391	1	20	62	15513
GO:1902742	apoptotic process involved in development	2.50667	0.0815391	1	20	62	15513
GO:0050974	detection of mechanical stimulus involved in sensory perception	2.50667	0.0815391	1	20	62	15513
GO:0002067	glandular epithelial cell differentiation	2.50667	0.0815391	1	20	62	15513
GO:0002724	regulation of T cell cytokine production	2.50667	0.0815391	1	20	62	15513
GO:1905809	negative regulation of synapse organization	2.50667	0.0815391	1	20	62	15513
GO:0003044	regulation of systemic arterial blood pressure mediated by a chemical signal	2.50667	0.0815391	1	20	62	15513
GO:0032506	cytokinetic process	2.50667	0.0815391	1	20	62	15513
GO:0010288	response to lead ion	2.50667	0.0815391	1	20	62	15513
GO:0009595	detection of biotic stimulus	2.50667	0.0815391	1	20	62	15513
GO:0010669	epithelial structure maintenance	2.50667	0.0815391	1	20	62	15513
GO:0061162	establishment of monopolar cell polarity	2.50667	0.0815391	1	20	62	15513
GO:0061339	establishment or maintenance of monopolar cell polarity	2.50667	0.0815391	1	20	62	15513
GO:0090025	regulation of monocyte chemotaxis	2.50667	0.0815391	1	20	62	15513
GO:0002020	protease binding	2.49738	0.0823003	2	116	61	15417
GO:0006807	nitrogen compound metabolic process	2.49732	0.082305	36	7391	27	8142
GO:0008284	positive regulation of cell proliferation	2.49719	0.0823158	6	746	57	14787
GO:0043234	protein complex	2.49619	0.0823982	17	2975	46	12558
GO:0001666	response to hypoxia	2.49494	0.0825014	3	250	60	15283
GO:0005578	proteinaceous extracellular matrix	2.49494	0.0825014	3	250	60	15283
GO:0055076	transition metal ion homeostasis	2.48295	0.0834963	2	117	61	15416
GO:0031325	positive regulation of cellular metabolic process	2.47162	0.0844478	16	2768	47	12765
GO:0016042	lipid catabolic process	2.46775	0.0847753	3	253	60	15280
GO:1904062	regulation of cation transmembrane transport	2.46775	0.0847753	3	253	60	15280
GO:0032103	positive regulation of response to external stimulus	2.46775	0.0847753	3	253	60	15280
GO:0042026	protein refolding	2.46212	0.0852542	1	21	62	15512
GO:0070971	endoplasmic reticulum exit site	2.46212	0.0852542	1	21	62	15512
GO:2000463	positive regulation of excitatory postsynaptic potential	2.46212	0.0852542	1	21	62	15512
GO:2001025	positive regulation of response to drug	2.46212	0.0852542	1	21	62	15512
GO:0000470	maturation of LSU-rRNA	2.46212	0.0852542	1	21	62	15512
GO:1903427	negative regulation of reactive oxygen species biosynthetic process	2.46212	0.0852542	1	21	62	15512
GO:1903671	negative regulation of sprouting angiogenesis	2.46212	0.0852542	1	21	62	15512
GO:0001972	retinoic acid binding	2.46212	0.0852542	1	21	62	15512
GO:0002092	positive regulation of receptor internalization	2.46212	0.0852542	1	21	62	15512
GO:0002262	myeloid cell homeostasis	2.46212	0.0852542	1	21	62	15512
GO:0004806	triglyceride lipase activity	2.46212	0.0852542	1	21	62	15512
GO:0005771	multivesicular body	2.46212	0.0852542	1	21	62	15512
GO:0014032	neural crest cell development	2.46212	0.0852542	1	21	62	15512
GO:0090140	regulation of mitochondrial fission	2.46212	0.0852542	1	21	62	15512
GO:0065009	regulation of molecular function	2.46135	0.0853199	17	2989	46	12544
GO:0045807	positive regulation of endocytosis	2.45452	0.0859043	2	119	61	15414
GO:0050921	positive regulation of chemotaxis	2.45452	0.0859043	2	119	61	15414
GO:0010638	positive regulation of organelle organization	2.45262	0.0860681	5	578	58	14955
GO:0043197	dendritic spine	2.44051	0.0871162	2	120	61	15413
GO:0072562	blood microparticle	2.44051	0.0871162	2	120	61	15413
GO:0033209	tumor necrosis factor-mediated signaling pathway	2.44051	0.0871162	2	120	61	15413
GO:0034767	positive regulation of ion transmembrane transport	2.42664	0.0883333	2	121	61	15412
GO:0090288	negative regulation of cellular response to growth factor stimulus	2.42664	0.0883333	2	121	61	15412
GO:0019433	triglyceride catabolic process	2.41963	0.0889545	1	22	62	15511
GO:0045777	positive regulation of blood pressure	2.41963	0.0889545	1	22	62	15511
GO:0045948	positive regulation of translational initiation	2.41963	0.0889545	1	22	62	15511
GO:2000209	regulation of anoikis	2.41963	0.0889545	1	22	62	15511
GO:2000482	regulation of interleukin-8 secretion	2.41963	0.0889545	1	22	62	15511
GO:0050927	positive regulation of positive chemotaxis	2.41963	0.0889545	1	22	62	15511
GO:0055026	negative regulation of cardiac muscle tissue development	2.41963	0.0889545	1	22	62	15511
GO:0005682	U5 snRNP	2.41963	0.0889545	1	22	62	15511
GO:0031307	integral component of mitochondrial outer membrane	2.41963	0.0889545	1	22	62	15511
GO:0008139	nuclear localization sequence binding	2.41963	0.0889545	1	22	62	15511
GO:0035255	ionotropic glutamate receptor binding	2.41963	0.0889545	1	22	62	15511
GO:0035586	purinergic receptor activity	2.41963	0.0889545	1	22	62	15511
GO:0008283	cell proliferation	2.41923	0.0889898	5	584	58	14949
GO:0070646	protein modification by small protein removal	2.41459	0.0894036	3	259	60	15274
GO:0040008	regulation of growth	2.41372	0.0894818	5	585	58	14948
GO:0044309	neuron spine	2.4129	0.0895556	2	122	61	15411
GO:0070848	response to growth factor	2.40589	0.0901853	3	260	60	15273
GO:0043086	negative regulation of catalytic activity	2.39563	0.0911155	6	767	57	14766
GO:0032879	regulation of localization	2.38612	0.091986	14	2372	49	13161
GO:0050773	regulation of dendrite development	2.3858	0.0920152	2	124	61	15409
GO:0005788	endoplasmic reticulum lumen	2.38003	0.0925477	3	263	60	15270
GO:0042611	MHC protein complex	2.37903	0.0926401	1	23	62	15510
GO:0045058	T cell selection	2.37903	0.0926401	1	23	62	15510
GO:2000171	negative regulation of dendrite development	2.37903	0.0926401	1	23	62	15510
GO:0046540	U4/U6 x U5 tri-snRNP complex	2.37903	0.0926401	1	23	62	15510
GO:0046621	negative regulation of organ growth	2.37903	0.0926401	1	23	62	15510
GO:0046835	carbohydrate phosphorylation	2.37903	0.0926401	1	23	62	15510
GO:0050926	regulation of positive chemotaxis	2.37903	0.0926401	1	23	62	15510
GO:0001968	fibronectin binding	2.37903	0.0926401	1	23	62	15510
GO:0030206	chondroitin sulfate biosynthetic process	2.37903	0.0926401	1	23	62	15510
GO:0031306	intrinsic component of mitochondrial outer membrane	2.37903	0.0926401	1	23	62	15510
GO:0032153	cell division site	2.37903	0.0926401	1	23	62	15510
GO:0010831	positive regulation of myotube differentiation	2.37903	0.0926401	1	23	62	15510
GO:0061383	trabecula morphogenesis	2.37903	0.0926401	1	23	62	15510
GO:0034764	positive regulation of transmembrane transport	2.37244	0.0932525	2	125	61	15408
GO:0080135	regulation of cellular response to stress	2.35936	0.094481	5	595	58	14938
GO:0019838	growth factor binding	2.35921	0.0944948	2	126	61	15407
GO:0051384	response to glucocorticoid	2.35921	0.0944948	2	126	61	15407
GO:0010720	positive regulation of cell development	2.35337	0.0950487	4	425	59	15108
GO:0033218	amide binding	2.34614	0.0957377	3	267	60	15266
GO:0051338	regulation of transferase activity	2.34372	0.0959702	7	965	56	14568
GO:0042056	chemoattractant activity	2.34017	0.096311	1	24	62	15509
GO:0042310	vasoconstriction	2.34017	0.096311	1	24	62	15509
GO:0042346	positive regulation of NF-kappaB import into nucleus	2.34017	0.096311	1	24	62	15509
GO:0043267	negative regulation of potassium ion transport	2.34017	0.096311	1	24	62	15509
GO:0019098	reproductive behavior	2.34017	0.096311	1	24	62	15509
GO:0070570	regulation of neuron projection regeneration	2.34017	0.096311	1	24	62	15509
GO:0050832	defense response to fungus	2.34017	0.096311	1	24	62	15509
GO:0034593	phosphatidylinositol bisphosphate phosphatase activity	2.34017	0.096311	1	24	62	15509
GO:0033043	regulation of organelle organization	2.33739	0.0965791	8	1159	55	14374
GO:0035567	non-canonical Wnt signaling pathway	2.33311	0.0969937	2	128	61	15405
GO:0098588	bounding membrane of organelle	2.33123	0.0971762	11	1763	52	13770
GO:0008083	growth factor activity	2.32024	0.0982502	2	129	61	15404
GO:0009896	positive regulation of catabolic process	2.31503	0.0987627	4	431	59	15102
GO:0051302	regulation of cell division	2.30748	0.0995115	2	130	61	15403
GO:0050794	regulation of cellular process	2.3068	0.0995792	42	8994	21	6539
GO:0042571	immunoglobulin complex, circulating	2.30291	0.0999674	1	25	62	15508
GO:0043425	bHLH transcription factor binding	2.30291	0.0999674	1	25	62	15508
GO:0070423	nucleotide-binding oligomerization domain containing signaling pathway	2.30291	0.0999674	1	25	62	15508
GO:0045907	positive regulation of vasoconstriction	2.30291	0.0999674	1	25	62	15508
GO:1900027	regulation of ruffle assembly	2.30291	0.0999674	1	25	62	15508
GO:0071709	membrane assembly	2.30291	0.0999674	1	25	62	15508
GO:0021955	central nervous system neuron axonogenesis	2.30291	0.0999674	1	25	62	15508
GO:0046685	response to arsenic-containing substance	2.30291	0.0999674	1	25	62	15508
GO:0048841	regulation of axon extension involved in axon guidance	2.30291	0.0999674	1	25	62	15508
GO:0048864	stem cell development	2.30291	0.0999674	1	25	62	15508
GO:0000060	protein import into nucleus, translocation	2.30291	0.0999674	1	25	62	15508
GO:0000469	cleavage involved in rRNA processing	2.30291	0.0999674	1	25	62	15508
GO:0051385	response to mineralocorticoid	2.30291	0.0999674	1	25	62	15508
GO:0031929	TOR signaling	2.30291	0.0999674	1	25	62	15508
GO:0033032	regulation of myeloid cell apoptotic process	2.30291	0.0999674	1	25	62	15508
GO:0010719	negative regulation of epithelial to mesenchymal transition	2.30291	0.0999674	1	25	62	15508
GO:0010939	regulation of necrotic cell death	2.30291	0.0999674	1	25	62	15508
GO:0061036	positive regulation of cartilage development	2.30291	0.0999674	1	25	62	15508
GO:0035587	purinergic receptor signaling pathway	2.30291	0.0999674	1	25	62	15508
GO:0014031	mesenchymal cell development	2.30291	0.0999674	1	25	62	15508
GO:0030155	regulation of cell adhesion	2.30114	0.100145	5	606	58	14927
GO:0070372	regulation of ERK1 and ERK2 cascade	2.2884	0.101428	3	274	60	15259
GO:1903362	regulation of cellular protein catabolic process	2.2884	0.101428	3	274	60	15259
GO:0006935	chemotaxis	2.2884	0.101428	3	274	60	15259
GO:0042330	taxis	2.28031	0.102252	3	275	60	15258
GO:0045937	positive regulation of phosphate metabolic process	2.27862	0.102425	7	981	56	14552
GO:0010562	positive regulation of phosphorus metabolic process	2.27862	0.102425	7	981	56	14552
GO:0044057	regulation of system process	2.27746	0.102545	4	437	59	15096
GO:0042254	ribosome biogenesis	2.26713	0.103609	1	26	62	15507
GO:0042273	ribosomal large subunit biogenesis	2.26713	0.103609	1	26	62	15507
GO:0043628	ncRNA 3'-end processing	2.26713	0.103609	1	26	62	15507
GO:0070229	negative regulation of lymphocyte apoptotic process	2.26713	0.103609	1	26	62	15507
GO:0045736	negative regulation of cyclin-dependent protein serine/threonine kinase activity	2.26713	0.103609	1	26	62	15507
GO:0097192	extrinsic apoptotic signaling pathway in absence of ligand	2.26713	0.103609	1	26	62	15507
GO:0048738	cardiac muscle tissue development	2.26713	0.103609	1	26	62	15507
GO:0030947	regulation of vascular endothelial growth factor receptor signaling pathway	2.26713	0.103609	1	26	62	15507
GO:0032435	negative regulation of proteasomal ubiquitin-dependent protein catabolic process	2.26713	0.103609	1	26	62	15507
GO:0032467	positive regulation of cytokinesis	2.26713	0.103609	1	26	62	15507
GO:0035265	organ growth	2.26713	0.103609	1	26	62	15507
GO:0035872	nucleotide-binding domain, leucine rich repeat containing receptor signaling pathway	2.26713	0.103609	1	26	62	15507
GO:0038034	signal transduction in absence of ligand	2.26713	0.103609	1	26	62	15507
GO:0031397	negative regulation of protein ubiquitination	2.25759	0.104602	2	134	61	15399
GO:0043231	intracellular membrane-bounded organelle	2.25452	0.104923	35	7278	28	8255
GO:0043433	negative regulation of DNA binding transcription factor activity	2.24539	0.105886	2	135	61	15398
GO:1903828	negative regulation of cellular protein localization	2.24539	0.105886	2	135	61	15398
GO:0006937	regulation of muscle contraction	2.24539	0.105886	2	135	61	15398
GO:0006631	fatty acid metabolic process	2.24043	0.106413	3	280	60	15253
GO:0005634	nucleus	2.2359	0.106896	24	4668	39	10865
GO:0050778	positive regulation of immune response	2.23439	0.107058	5	619	58	14914
GO:0043330	response to exogenous dsRNA	2.23272	0.107236	1	27	62	15506
GO:0071007	U2-type catalytic step 2 spliceosome	2.23272	0.107236	1	27	62	15506
GO:0045987	positive regulation of smooth muscle contraction	2.23272	0.107236	1	27	62	15506
GO:0046461	neutral lipid catabolic process	2.23272	0.107236	1	27	62	15506
GO:0046464	acylglycerol catabolic process	2.23272	0.107236	1	27	62	15506
GO:0097061	dendritic spine organization	2.23272	0.107236	1	27	62	15506
GO:1901522	positive regulation of transcription from RNA polymerase II promoter involved in cellular response to chemical stimulus	2.23272	0.107236	1	27	62	15506
GO:0048147	negative regulation of fibroblast proliferation	2.23272	0.107236	1	27	62	15506
GO:1902175	regulation of oxidative stress-induced intrinsic apoptotic signaling pathway	2.23272	0.107236	1	27	62	15506
GO:0000027	ribosomal large subunit assembly	2.23272	0.107236	1	27	62	15506
GO:0051059	NF-kappaB binding	2.23272	0.107236	1	27	62	15506
GO:0051954	positive regulation of amine transport	2.23272	0.107236	1	27	62	15506
GO:0052866	phosphatidylinositol phosphate phosphatase activity	2.23272	0.107236	1	27	62	15506
GO:0003281	ventricular septum development	2.23272	0.107236	1	27	62	15506
GO:0055007	cardiac muscle cell differentiation	2.23272	0.107236	1	27	62	15506
GO:0031369	translation initiation factor binding	2.23272	0.107236	1	27	62	15506
GO:0006692	prostanoid metabolic process	2.23272	0.107236	1	27	62	15506
GO:0006693	prostaglandin metabolic process	2.23272	0.107236	1	27	62	15506
GO:0010743	regulation of macrophage derived foam cell differentiation	2.23272	0.107236	1	27	62	15506
GO:0090162	establishment of epithelial cell polarity	2.23272	0.107236	1	27	62	15506
GO:0048646	anatomical structure formation involved in morphogenesis	2.22934	0.107599	5	620	58	14913
GO:0032787	monocarboxylic acid metabolic process	2.22849	0.107691	4	445	59	15088
GO:0045666	positive regulation of neuron differentiation	2.22474	0.108096	3	282	60	15251
GO:0045861	negative regulation of proteolysis	2.22474	0.108096	3	282	60	15251
GO:0030307	positive regulation of cell growth	2.22132	0.108466	2	137	61	15396
GO:0008201	heparin binding	2.22132	0.108466	2	137	61	15396
GO:0001667	ameboidal-type cell migration	2.20943	0.109763	2	138	61	15395
GO:0030666	endocytic vesicle membrane	2.20943	0.109763	2	138	61	15395
GO:0043062	extracellular structure organization	2.20919	0.109789	3	284	60	15249
GO:0030198	extracellular matrix organization	2.20919	0.109789	3	284	60	15249
GO:0043537	negative regulation of blood vessel endothelial cell migration	2.19958	0.110849	1	28	62	15505
GO:0070232	regulation of T cell apoptotic process	2.19958	0.110849	1	28	62	15505
GO:0019814	immunoglobulin complex	2.19958	0.110849	1	28	62	15505
GO:1901099	negative regulation of signal transduction in absence of ligand	2.19958	0.110849	1	28	62	15505
GO:2001240	negative regulation of extrinsic apoptotic signaling pathway in absence of ligand	2.19958	0.110849	1	28	62	15505
GO:0099173	postsynapse organization	2.19958	0.110849	1	28	62	15505
GO:0050690	regulation of defense response to virus by virus	2.19958	0.110849	1	28	62	15505
GO:1904030	negative regulation of cyclin-dependent protein kinase activity	2.19958	0.110849	1	28	62	15505
GO:0002711	positive regulation of T cell mediated immunity	2.19958	0.110849	1	28	62	15505
GO:0003179	heart valve morphogenesis	2.19958	0.110849	1	28	62	15505
GO:0032228	regulation of synaptic transmission, GABAergic	2.19958	0.110849	1	28	62	15505
GO:0010039	response to iron ion	2.19958	0.110849	1	28	62	15505
GO:0010665	regulation of cardiac muscle cell apoptotic process	2.19958	0.110849	1	28	62	15505
GO:0002253	activation of immune response	2.18077	0.112955	4	453	59	15080
GO:0007005	mitochondrion organization	2.17854	0.113207	3	288	60	15245
GO:0060627	regulation of vesicle-mediated transport	2.17489	0.113621	4	454	59	15079
GO:2001236	regulation of extrinsic apoptotic signaling pathway	2.17439	0.113677	2	141	61	15392
GO:0045089	positive regulation of innate immune response	2.17096	0.114068	3	289	60	15244
GO:0046039	GTP metabolic process	2.16764	0.114448	1	29	62	15504
GO:2000272	negative regulation of receptor activity	2.16764	0.114448	1	29	62	15504
GO:0097526	spliceosomal tri-snRNP complex	2.16764	0.114448	1	29	62	15504
GO:0001953	negative regulation of cell-matrix adhesion	2.16764	0.114448	1	29	62	15504
GO:0030016	myofibril	2.16764	0.114448	1	29	62	15504
GO:0034987	immunoglobulin receptor binding	2.16764	0.114448	1	29	62	15504
GO:0060674	placenta blood vessel development	2.16764	0.114448	1	29	62	15504
GO:0090049	regulation of cell migration involved in sprouting angiogenesis	2.16764	0.114448	1	29	62	15504
GO:0048585	negative regulation of response to stimulus	2.16688	0.114535	9	1407	54	14126
GO:0044262	cellular carbohydrate metabolic process	2.15152	0.116307	2	143	61	15390
GO:1903321	negative regulation of protein modification by small protein conjugation or removal	2.15152	0.116307	2	143	61	15390
GO:0098798	mitochondrial protein complex	2.14023	0.117628	2	144	61	15389
GO:0032270	positive regulation of cellular protein metabolic process	2.13803	0.117887	9	1416	54	14117
GO:0050907	detection of chemical stimulus involved in sensory perception	2.1368	0.118032	1	30	62	15503
GO:0002753	cytoplasmic pattern recognition receptor signaling pathway	2.1368	0.118032	1	30	62	15503
GO:0030513	positive regulation of BMP signaling pathway	2.1368	0.118032	1	30	62	15503
GO:0031663	lipopolysaccharide-mediated signaling pathway	2.1368	0.118032	1	30	62	15503
GO:0007190	activation of adenylate cyclase activity	2.1368	0.118032	1	30	62	15503
GO:0010662	regulation of striated muscle cell apoptotic process	2.1368	0.118032	1	30	62	15503
GO:0090279	regulation of calcium ion import	2.1368	0.118032	1	30	62	15503
GO:0019904	protein domain specific binding	2.12147	0.119855	5	642	58	14891
GO:0031346	positive regulation of cell projection organization	2.11159	0.121045	3	297	60	15236
GO:0009891	positive regulation of biosynthetic process	2.11136	0.121073	10	1630	53	13903
GO:0045823	positive regulation of heart contraction	2.10701	0.121601	1	31	62	15502
GO:0106027	neuron projection organization	2.10701	0.121601	1	31	62	15502
GO:0097756	negative regulation of blood vessel diameter	2.10701	0.121601	1	31	62	15502
GO:0001772	immunological synapse	2.10701	0.121601	1	31	62	15502
GO:0001912	positive regulation of leukocyte mediated cytotoxicity	2.10701	0.121601	1	31	62	15502
GO:0033144	negative regulation of intracellular steroid hormone receptor signaling pathway	2.10701	0.121601	1	31	62	15502
GO:0050807	regulation of synapse organization	2.10691	0.121614	2	147	61	15386
GO:0031256	leading edge membrane	2.09598	0.12295	2	148	61	15385
GO:0005741	mitochondrial outer membrane	2.09598	0.12295	2	148	61	15385
GO:0008092	cytoskeletal protein binding	2.09555	0.123002	6	835	57	14698
GO:0021700	developmental maturation	2.08514	0.124289	2	149	61	15384
GO:0044431	Golgi apparatus part	2.08325	0.124525	6	838	57	14695
GO:0042098	T cell proliferation	2.07819	0.125157	1	32	62	15501
GO:1900026	positive regulation of substrate adhesion-dependent cell spreading	2.07819	0.125157	1	32	62	15501
GO:1902667	regulation of axon guidance	2.07819	0.125157	1	32	62	15501
GO:0098815	modulation of excitatory postsynaptic potential	2.07819	0.125157	1	32	62	15501
GO:0050433	regulation of catecholamine secretion	2.07819	0.125157	1	32	62	15501
GO:0001937	negative regulation of endothelial cell proliferation	2.07819	0.125157	1	32	62	15501
GO:0005501	retinoid binding	2.07819	0.125157	1	32	62	15501
GO:0007566	embryo implantation	2.07819	0.125157	1	32	62	15501
GO:0031301	integral component of organelle membrane	2.06373	0.126979	2	151	61	15382
GO:0010639	negative regulation of organelle organization	2.05433	0.128179	3	305	60	15228
GO:0043331	response to dsRNA	2.05028	0.128698	1	33	62	15500
GO:0019048	modulation by virus of host morphology or physiology	2.05028	0.128698	1	33	62	15500
GO:0019840	isoprenoid binding	2.05028	0.128698	1	33	62	15500
GO:0045773	positive regulation of axon extension	2.05028	0.128698	1	33	62	15500
GO:0050919	negative chemotaxis	2.05028	0.128698	1	33	62	15500
GO:0001709	cell fate determination	2.05028	0.128698	1	33	62	15500
GO:0002286	T cell activation involved in immune response	2.05028	0.128698	1	33	62	15500
GO:0002686	negative regulation of leukocyte migration	2.05028	0.128698	1	33	62	15500
GO:0031641	regulation of myelination	2.05028	0.128698	1	33	62	15500
GO:0006626	protein targeting to mitochondrion	2.05028	0.128698	1	33	62	15500
GO:0007369	gastrulation	2.05028	0.128698	1	33	62	15500
GO:0060043	regulation of cardiac muscle cell proliferation	2.05028	0.128698	1	33	62	15500
GO:0002429	immune response-activating cell surface receptor signaling pathway	2.04033	0.129985	3	307	60	15226
GO:0050867	positive regulation of cell activation	2.03338	0.130892	3	308	60	15225
GO:0016241	regulation of macroautophagy	2.03225	0.131041	2	154	61	15379
GO:0044743	protein transmembrane import into intracellular organelle	2.02324	0.132226	1	34	62	15499
GO:1902622	regulation of neutrophil migration	2.02324	0.132226	1	34	62	15499
GO:0050918	positive chemotaxis	2.02324	0.132226	1	34	62	15499
GO:0050982	detection of mechanical stimulus	2.02324	0.132226	1	34	62	15499
GO:0002090	regulation of receptor internalization	2.02324	0.132226	1	34	62	15499
GO:0002720	positive regulation of cytokine production involved in immune response	2.02324	0.132226	1	34	62	15499
GO:0060135	maternal process involved in female pregnancy	2.02324	0.132226	1	34	62	15499
GO:0009620	response to fungus	2.02324	0.132226	1	34	62	15499
GO:0036002	pre-mRNA binding	2.02324	0.132226	1	34	62	15499
GO:0051099	positive regulation of binding	2.01167	0.133765	2	156	61	15377
GO:0010822	positive regulation of mitochondrion organization	2.01167	0.133765	2	156	61	15377
GO:0003073	regulation of systemic arterial blood pressure	1.99702	0.135739	1	35	62	15498
GO:0031252	cell leading edge	1.99702	0.135739	1	35	62	15498
GO:0031593	polyubiquitin modification-dependent protein binding	1.99702	0.135739	1	35	62	15498
GO:0006910	phagocytosis, recognition	1.99702	0.135739	1	35	62	15498
GO:0061001	regulation of dendritic spine morphogenesis	1.99702	0.135739	1	35	62	15498
GO:0050679	positive regulation of epithelial cell proliferation	1.99141	0.136502	2	158	61	15375
GO:0098794	postsynapse	1.9814	0.137876	2	159	61	15374
GO:0016055	Wnt signaling pathway	1.97885	0.138229	3	316	60	15217
GO:0043292	contractile fiber	1.97157	0.139238	1	36	62	15497
GO:0045746	negative regulation of Notch signaling pathway	1.97157	0.139238	1	36	62	15497
GO:0071675	regulation of mononuclear cell migration	1.97157	0.139238	1	36	62	15497
GO:1905953	negative regulation of lipid localization	1.97157	0.139238	1	36	62	15497
GO:0030120	vesicle coat	1.97157	0.139238	1	36	62	15497
GO:0060348	bone development	1.97157	0.139238	1	36	62	15497
GO:0035254	glutamate receptor binding	1.97157	0.139238	1	36	62	15497
GO:0090307	mitotic spindle assembly	1.97157	0.139238	1	36	62	15497
GO:0030098	lymphocyte differentiation	1.97147	0.139252	2	160	61	15373
GO:0048583	regulation of response to stimulus	1.96616	0.139994	19	3659	44	11874
GO:0005575	cellular_component	1.96088	0.140734	63	15056	0	477
GO:0042802	identical protein binding	1.95748	0.141214	9	1475	54	14058
GO:1901796	regulation of signal transduction by p53 class mediator	1.95182	0.142015	2	162	61	15371
GO:0017069	snRNA binding	1.94685	0.142724	1	37	62	15496
GO:0070527	platelet aggregation	1.94685	0.142724	1	37	62	15496
GO:0071364	cellular response to epidermal growth factor stimulus	1.94685	0.142724	1	37	62	15496
GO:0071944	cell periphery	1.94685	0.142724	1	37	62	15496
GO:0046638	positive regulation of alpha-beta T cell differentiation	1.94685	0.142724	1	37	62	15496
GO:0000387	spliceosomal snRNP assembly	1.94685	0.142724	1	37	62	15496
GO:0003254	regulation of membrane depolarization	1.94685	0.142724	1	37	62	15496
GO:0032371	regulation of sterol transport	1.94685	0.142724	1	37	62	15496
GO:0032374	regulation of cholesterol transport	1.94685	0.142724	1	37	62	15496
GO:0035051	cardiocyte differentiation	1.94685	0.142724	1	37	62	15496
GO:0090342	regulation of cell aging	1.94685	0.142724	1	37	62	15496
GO:0005739	mitochondrion	1.94561	0.1429	8	1273	55	14260
GO:0032268	regulation of cellular protein metabolic process	1.93746	0.14407	13	2335	50	13198
GO:0055065	metal ion homeostasis	1.93371	0.14461	4	498	59	15035
GO:2001235	positive regulation of apoptotic signaling pathway	1.93248	0.144789	2	164	61	15369
GO:0050776	regulation of immune response	1.92988	0.145166	6	877	57	14656
GO:0042110	T cell activation	1.92291	0.146181	2	165	61	15368
GO:0015682	ferric iron transport	1.92281	0.146195	1	38	62	15495
GO:0072512	trivalent inorganic cation transport	1.92281	0.146195	1	38	62	15495
GO:0051602	response to electrical stimulus	1.92281	0.146195	1	38	62	15495
GO:0003279	cardiac septum development	1.92281	0.146195	1	38	62	15495
GO:0030204	chondroitin sulfate metabolic process	1.92281	0.146195	1	38	62	15495
GO:0032007	negative regulation of TOR signaling	1.92281	0.146195	1	38	62	15495
GO:0008015	blood circulation	1.92281	0.146195	1	38	62	15495
GO:1905114	cell surface receptor signaling pathway involved in cell-cell signaling	1.91972	0.146648	3	325	60	15208
GO:0090316	positive regulation of intracellular protein transport	1.91342	0.147575	2	166	61	15367
GO:0045787	positive regulation of cell cycle	1.90689	0.148542	3	327	60	15206
GO:0031300	intrinsic component of organelle membrane	1.904	0.148972	2	167	61	15366
GO:0009888	tissue development	1.90329	0.149077	4	504	59	15029
GO:0001221	transcription cofactor binding	1.89944	0.149653	1	39	62	15494
GO:0005048	signal sequence binding	1.89944	0.149653	1	39	62	15494
GO:0031343	positive regulation of cell killing	1.89944	0.149653	1	39	62	15494
GO:0061515	myeloid cell development	1.89944	0.149653	1	39	62	15494
GO:0031968	organelle outer membrane	1.88536	0.151775	2	169	61	15364
GO:0044003	modification by symbiont of host morphology or physiology	1.87669	0.153096	1	40	62	15493
GO:0070316	regulation of G0 to G1 transition	1.87669	0.153096	1	40	62	15493
GO:1900373	positive regulation of purine nucleotide biosynthetic process	1.87669	0.153096	1	40	62	15493
GO:2001239	regulation of extrinsic apoptotic signaling pathway in absence of ligand	1.87669	0.153096	1	40	62	15493
GO:0048839	inner ear development	1.87669	0.153096	1	40	62	15493
GO:0030810	positive regulation of nucleotide biosynthetic process	1.87669	0.153096	1	40	62	15493
GO:0032330	regulation of chondrocyte differentiation	1.87669	0.153096	1	40	62	15493
GO:0008138	protein tyrosine/serine/threonine phosphatase activity	1.87669	0.153096	1	40	62	15493
GO:0010559	regulation of glycoprotein biosynthetic process	1.87669	0.153096	1	40	62	15493
GO:0031398	positive regulation of protein ubiquitination	1.87614	0.15318	2	170	61	15363
GO:0043235	receptor complex	1.87528	0.153312	3	332	60	15201
GO:0051247	positive regulation of protein metabolic process	1.87394	0.153518	9	1504	54	14029
GO:0019216	regulation of lipid metabolic process	1.86903	0.154272	3	333	60	15200
GO:0044242	cellular lipid catabolic process	1.86699	0.154588	2	171	61	15362
GO:0019867	outer membrane	1.86699	0.154588	2	171	61	15362
GO:0042993	positive regulation of transcription factor import into nucleus	1.85453	0.156526	1	41	62	15492
GO:0043113	receptor clustering	1.85453	0.156526	1	41	62	15492
GO:0070849	response to epidermal growth factor	1.85453	0.156526	1	41	62	15492
GO:0046164	alcohol catabolic process	1.85453	0.156526	1	41	62	15492
GO:0021762	substantia nigra development	1.85453	0.156526	1	41	62	15492
GO:0046503	glycerolipid catabolic process	1.85453	0.156526	1	41	62	15492
GO:2000677	regulation of transcription regulatory region DNA binding	1.85453	0.156526	1	41	62	15492
GO:0060590	ATPase regulator activity	1.85453	0.156526	1	41	62	15492
GO:0042327	positive regulation of phosphorylation	1.85209	0.156909	6	898	57	14635
GO:0043523	regulation of neuron apoptotic process	1.83994	0.158827	2	174	61	15359
GO:0018149	peptide cross-linking	1.83294	0.159943	1	42	62	15491
GO:0045197	establishment or maintenance of epithelial cell apical/basal polarity	1.83294	0.159943	1	42	62	15491
GO:0045646	regulation of erythrocyte differentiation	1.83294	0.159943	1	42	62	15491
GO:1900543	negative regulation of purine nucleotide metabolic process	1.83294	0.159943	1	42	62	15491
GO:0098693	regulation of synaptic vesicle cycle	1.83294	0.159943	1	42	62	15491
GO:0055010	ventricular cardiac muscle tissue morphogenesis	1.83294	0.159943	1	42	62	15491
GO:0030521	androgen receptor signaling pathway	1.83294	0.159943	1	42	62	15491
GO:0032570	response to progesterone	1.83294	0.159943	1	42	62	15491
GO:0060291	long-term synaptic potentiation	1.83294	0.159943	1	42	62	15491
GO:0010883	regulation of lipid storage	1.83294	0.159943	1	42	62	15491
GO:0035722	interleukin-12-mediated signaling pathway	1.83294	0.159943	1	42	62	15491
GO:0051896	regulation of protein kinase B signaling	1.83105	0.160245	2	175	61	15358
GO:0019887	protein kinase regulator activity	1.82222	0.161666	2	176	61	15357
GO:0031406	carboxylic acid binding	1.82222	0.161666	2	176	61	15357
GO:0010557	positive regulation of macromolecule biosynthetic process	1.81547	0.162762	9	1525	54	14008
GO:0071396	cellular response to lipid	1.81401	0.162999	3	342	60	15191
GO:0008022	protein C-terminus binding	1.81346	0.163089	2	177	61	15356
GO:0016836	hydro-lyase activity	1.81189	0.163346	1	43	62	15490
GO:0045980	negative regulation of nucleotide metabolic process	1.81189	0.163346	1	43	62	15490
GO:1901799	negative regulation of proteasomal protein catabolic process	1.81189	0.163346	1	43	62	15490
GO:0048641	regulation of skeletal muscle tissue development	1.81189	0.163346	1	43	62	15490
GO:0005801	cis-Golgi network	1.81189	0.163346	1	43	62	15490
GO:0031670	cellular response to nutrient	1.81189	0.163346	1	43	62	15490
GO:0008009	chemokine activity	1.81189	0.163346	1	43	62	15490
GO:1990090	cellular response to nerve growth factor stimulus	1.81189	0.163346	1	43	62	15490
GO:0014704	intercalated disc	1.81189	0.163346	1	43	62	15490
GO:0006811	ion transport	1.80867	0.163872	7	1112	56	14421
GO:0030001	metal ion transport	1.80575	0.164351	4	524	59	15009
GO:0043177	organic acid binding	1.80476	0.164514	2	178	61	15355
GO:0045111	intermediate filament cytoskeleton	1.79135	0.166735	1	44	62	15489
GO:0046677	response to antibiotic	1.79135	0.166735	1	44	62	15489
GO:1901016	regulation of potassium ion transmembrane transporter activity	1.79135	0.166735	1	44	62	15489
GO:1903018	regulation of glycoprotein metabolic process	1.79135	0.166735	1	44	62	15489
GO:0050136	NADH dehydrogenase (quinone) activity	1.79135	0.166735	1	44	62	15489
GO:0051703	intraspecies interaction between organisms	1.79135	0.166735	1	44	62	15489
GO:0004869	cysteine-type endopeptidase inhibitor activity	1.79135	0.166735	1	44	62	15489
GO:0055021	regulation of cardiac muscle tissue growth	1.79135	0.166735	1	44	62	15489
GO:0008137	NADH dehydrogenase (ubiquinone) activity	1.79135	0.166735	1	44	62	15489
GO:0009409	response to cold	1.79135	0.166735	1	44	62	15489
GO:0010518	positive regulation of phospholipase activity	1.79135	0.166735	1	44	62	15489
GO:0035176	social behavior	1.79135	0.166735	1	44	62	15489
GO:0010830	regulation of myotube differentiation	1.79135	0.166735	1	44	62	15489
GO:1902533	positive regulation of intracellular signal transduction	1.78793	0.167306	6	916	57	14617
GO:0000287	magnesium ion binding	1.78754	0.167371	2	180	61	15353
GO:0050920	regulation of chemotaxis	1.78754	0.167371	2	180	61	15353
GO:0045859	regulation of protein kinase activity	1.77434	0.169595	5	722	58	14811
GO:0043491	protein kinase B signaling	1.77131	0.170111	1	45	62	15488
GO:1900024	regulation of substrate adhesion-dependent cell spreading	1.77131	0.170111	1	45	62	15488
GO:0046426	negative regulation of JAK-STAT cascade	1.77131	0.170111	1	45	62	15488
GO:0051155	positive regulation of striated muscle cell differentiation	1.77131	0.170111	1	45	62	15488
GO:0002065	columnar/cuboidal epithelial cell differentiation	1.77131	0.170111	1	45	62	15488
GO:1904893	negative regulation of STAT cascade	1.77131	0.170111	1	45	62	15488
GO:0033555	multicellular organismal response to stress	1.77131	0.170111	1	45	62	15488
GO:0035088	establishment or maintenance of apical/basal cell polarity	1.77131	0.170111	1	45	62	15488
GO:0061245	establishment or maintenance of bipolar cell polarity	1.77131	0.170111	1	45	62	15488
GO:1990089	response to nerve growth factor	1.77131	0.170111	1	45	62	15488
GO:0003013	circulatory system process	1.77056	0.170237	2	182	61	15351
GO:0036464	cytoplasmic ribonucleoprotein granule	1.77056	0.170237	2	182	61	15351
GO:0044437	vacuolar part	1.76833	0.170618	4	532	59	15001
GO:0007507	heart development	1.76216	0.171673	2	183	61	15350
GO:0043536	positive regulation of blood vessel endothelial cell migration	1.75173	0.173473	1	46	62	15487
GO:0044273	sulfur compound catabolic process	1.75173	0.173473	1	46	62	15487
GO:0045806	negative regulation of endocytosis	1.75173	0.173473	1	46	62	15487
GO:2000378	negative regulation of reactive oxygen species metabolic process	1.75173	0.173473	1	46	62	15487
GO:2001238	positive regulation of extrinsic apoptotic signaling pathway	1.75173	0.173473	1	46	62	15487
GO:0051146	striated muscle cell differentiation	1.75173	0.173473	1	46	62	15487
GO:0003954	NADH dehydrogenase activity	1.75173	0.173473	1	46	62	15487
GO:0060395	SMAD protein signal transduction	1.75173	0.173473	1	46	62	15487
GO:0090257	regulation of muscle system process	1.74553	0.174552	2	185	61	15348
GO:0051336	regulation of hydrolase activity	1.73958	0.175594	7	1134	56	14399
GO:1903322	positive regulation of protein modification by small protein conjugation or removal	1.73731	0.175994	2	186	61	15347
GO:0051224	negative regulation of protein transport	1.73731	0.175994	2	186	61	15347
GO:0000122	negative regulation of transcription by RNA polymerase II	1.73539	0.176331	5	732	58	14801
GO:0046635	positive regulation of alpha-beta T cell activation	1.73261	0.176822	1	47	62	15486
GO:0050710	negative regulation of cytokine secretion	1.73261	0.176822	1	47	62	15486
GO:0002709	regulation of T cell mediated immunity	1.73261	0.176822	1	47	62	15486
GO:0030864	cortical actin cytoskeleton	1.73261	0.176822	1	47	62	15486
GO:0006120	mitochondrial electron transport, NADH to ubiquinone	1.73261	0.176822	1	47	62	15486
GO:0034109	homotypic cell-cell adhesion	1.73261	0.176822	1	47	62	15486
GO:0065002	intracellular protein transmembrane transport	1.73261	0.176822	1	47	62	15486
GO:0003729	mRNA binding	1.72913	0.177438	2	187	61	15346
GO:0006357	regulation of transcription by RNA polymerase II	1.72775	0.177684	10	1772	53	13761
GO:0022618	ribonucleoprotein complex assembly	1.72101	0.178885	2	188	61	15345
GO:0045271	respiratory chain complex I	1.71393	0.180157	1	48	62	15485
GO:0046637	regulation of alpha-beta T cell differentiation	1.71393	0.180157	1	48	62	15485
GO:0030964	NADH dehydrogenase complex	1.71393	0.180157	1	48	62	15485
GO:0005747	mitochondrial respiratory chain complex I	1.71393	0.180157	1	48	62	15485
GO:0032370	positive regulation of lipid transport	1.71393	0.180157	1	48	62	15485
GO:0009898	cytoplasmic side of plasma membrane	1.71393	0.180157	1	48	62	15485
GO:0038023	signaling receptor activity	1.70866	0.181109	5	739	58	14794
GO:0044449	contractile fiber part	1.70494	0.181783	2	190	61	15343
GO:1904950	negative regulation of establishment of protein localization	1.70494	0.181783	2	190	61	15343
GO:0031324	negative regulation of cellular metabolic process	1.70033	0.182623	12	2220	51	13313
GO:0051090	regulation of DNA binding transcription factor activity	1.69877	0.182908	3	362	60	15171
GO:0019898	extrinsic component of membrane	1.69699	0.183235	2	191	61	15342
GO:0035770	ribonucleoprotein granule	1.69699	0.183235	2	191	61	15342
GO:0043010	camera-type eye development	1.69565	0.183479	1	49	62	15484
GO:0021782	glial cell development	1.69565	0.183479	1	49	62	15484
GO:1903146	regulation of autophagy of mitochondrion	1.69565	0.183479	1	49	62	15484
GO:1903670	regulation of sprouting angiogenesis	1.69565	0.183479	1	49	62	15484
GO:0010043	response to zinc ion	1.69565	0.183479	1	49	62	15484
GO:0060420	regulation of heart growth	1.69565	0.183479	1	49	62	15484
GO:0043085	positive regulation of catalytic activity	1.69463	0.183668	8	1358	55	14175
GO:0006417	regulation of translation	1.69325	0.18392	3	363	60	15170
GO:0030141	secretory granule	1.68909	0.184688	2	192	61	15341
GO:0051173	positive regulation of nitrogen compound metabolic process	1.68098	0.186192	14	2674	49	12859
GO:1901068	guanosine-containing compound metabolic process	1.67778	0.186788	1	50	62	15483
GO:2001244	positive regulation of intrinsic apoptotic signaling pathway	1.67778	0.186788	1	50	62	15483
GO:0030117	membrane coat	1.67778	0.186788	1	50	62	15483
GO:0031532	actin cytoskeleton reorganization	1.67778	0.186788	1	50	62	15483
GO:0014823	response to activity	1.67778	0.186788	1	50	62	15483
GO:0034765	regulation of ion transmembrane transport	1.67682	0.186968	3	366	60	15167
GO:0050769	positive regulation of neurogenesis	1.67138	0.187987	3	367	60	15166
GO:1903827	regulation of cellular protein localization	1.66981	0.188282	4	554	59	14979
GO:0002683	negative regulation of immune system process	1.66058	0.190029	3	369	60	15164
GO:0019229	regulation of vasoconstriction	1.66029	0.190084	1	51	62	15482
GO:0097306	cellular response to alcohol	1.66029	0.190084	1	51	62	15482
GO:0005044	scavenger receptor activity	1.66029	0.190084	1	51	62	15482
GO:0006940	regulation of smooth muscle contraction	1.66029	0.190084	1	51	62	15482
GO:0043393	regulation of protein binding	1.658	0.19052	2	196	61	15337
GO:0032412	regulation of ion transmembrane transporter activity	1.658	0.19052	2	196	61	15337
GO:0098772	molecular function regulator	1.6523	0.191608	9	1587	54	13946
GO:0044455	mitochondrial membrane part	1.65036	0.191982	2	197	61	15336
GO:0019207	kinase regulator activity	1.65036	0.191982	2	197	61	15336
GO:1901653	cellular response to peptide	1.65036	0.191982	2	197	61	15336
GO:0038093	Fc receptor signaling pathway	1.65036	0.191982	2	197	61	15336
GO:0043647	inositol phosphate metabolic process	1.64317	0.193367	1	52	62	15481
GO:0097610	cell surface furrow	1.64317	0.193367	1	52	62	15481
GO:0099175	regulation of postsynapse organization	1.64317	0.193367	1	52	62	15481
GO:0001910	regulation of leukocyte mediated cytotoxicity	1.64317	0.193367	1	52	62	15481
GO:0032154	cleavage furrow	1.64317	0.193367	1	52	62	15481
GO:0060688	regulation of morphogenesis of a branching structure	1.64317	0.193367	1	52	62	15481
GO:0012507	ER to Golgi transport vesicle membrane	1.64317	0.193367	1	52	62	15481
GO:0071417	cellular response to organonitrogen compound	1.63922	0.194131	3	373	60	15160
GO:0005654	nucleoplasm	1.63857	0.194258	15	2921	48	12612
GO:0045088	regulation of innate immune response	1.62867	0.196191	3	375	60	15158
GO:0045637	regulation of myeloid cell differentiation	1.62772	0.196377	2	200	61	15333
GO:0071826	ribonucleoprotein complex subunit organization	1.62772	0.196377	2	200	61	15333
GO:0050851	antigen receptor-mediated signaling pathway	1.62772	0.196377	2	200	61	15333
GO:0051924	regulation of calcium ion transport	1.62772	0.196377	2	200	61	15333
GO:0045669	positive regulation of osteoblast differentiation	1.6264	0.196636	1	53	62	15480
GO:1902041	regulation of extrinsic apoptotic signaling pathway via death domain receptors	1.6264	0.196636	1	53	62	15480
GO:0050805	negative regulation of synaptic transmission	1.6264	0.196636	1	53	62	15480
GO:0031594	neuromuscular junction	1.6264	0.196636	1	53	62	15480
GO:0007009	plasma membrane organization	1.6264	0.196636	1	53	62	15480
GO:0032592	integral component of mitochondrial membrane	1.6264	0.196636	1	53	62	15480
GO:0008637	apoptotic mitochondrial changes	1.6264	0.196636	1	53	62	15480
GO:0010660	regulation of muscle cell apoptotic process	1.6264	0.196636	1	53	62	15480
GO:0034762	regulation of transmembrane transport	1.61299	0.199291	3	378	60	15155
GO:0022898	regulation of transmembrane transporter activity	1.61287	0.199314	2	202	61	15331
GO:0101003	ficolin-1-rich granule membrane	1.60997	0.199893	1	54	62	15479
GO:0042379	chemokine receptor binding	1.60997	0.199893	1	54	62	15479
GO:0098573	intrinsic component of mitochondrial membrane	1.60997	0.199893	1	54	62	15479
GO:0005684	U2-type spliceosomal complex	1.60997	0.199893	1	54	62	15479
GO:0010517	regulation of phospholipase activity	1.60997	0.199893	1	54	62	15479
GO:0008016	regulation of heart contraction	1.60552	0.200785	2	203	61	15330
GO:0031328	positive regulation of cellular biosynthetic process	1.60254	0.201385	9	1607	54	13926
GO:1901616	organic hydroxy compound catabolic process	1.59388	0.203136	1	55	62	15478
GO:0000049	tRNA binding	1.59388	0.203136	1	55	62	15478
GO:0006911	phagocytosis, engulfment	1.59388	0.203136	1	55	62	15478
GO:0055080	cation homeostasis	1.59373	0.203166	4	572	59	14961
GO:0003779	actin binding	1.59237	0.203443	3	382	60	15151
GO:0032388	positive regulation of intracellular transport	1.59096	0.203731	2	205	61	15328
GO:0006816	calcium ion transport	1.58374	0.205205	2	206	61	15327
GO:0005911	cell-cell junction	1.58218	0.205527	3	384	60	15149
GO:0019213	deacetylase activity	1.5781	0.206367	1	56	62	15477
GO:0070373	negative regulation of ERK1 and ERK2 cascade	1.5781	0.206367	1	56	62	15477
GO:0097110	scaffold protein binding	1.5781	0.206367	1	56	62	15477
GO:1901222	regulation of NIK/NF-kappaB signaling	1.5781	0.206367	1	56	62	15477
GO:0048857	neural nucleus development	1.5781	0.206367	1	56	62	15477
GO:1903201	regulation of oxidative stress-induced cell death	1.5781	0.206367	1	56	62	15477
GO:0055008	cardiac muscle tissue morphogenesis	1.5781	0.206367	1	56	62	15477
GO:0032677	regulation of interleukin-8 production	1.5781	0.206367	1	56	62	15477
GO:1903706	regulation of hemopoiesis	1.56704	0.208663	3	387	60	15146
GO:0044291	cell-cell contact zone	1.56263	0.209584	1	57	62	15476
GO:0019003	GDP binding	1.56263	0.209584	1	57	62	15476
GO:0046651	lymphocyte proliferation	1.56263	0.209584	1	57	62	15476
GO:0022600	digestive system process	1.56263	0.209584	1	57	62	15476
GO:0051881	regulation of mitochondrial membrane potential	1.56263	0.209584	1	57	62	15476
GO:0030216	keratinocyte differentiation	1.56263	0.209584	1	57	62	15476
GO:0005546	phosphatidylinositol-4,5-bisphosphate binding	1.56263	0.209584	1	57	62	15476
GO:0006027	glycosaminoglycan catabolic process	1.56263	0.209584	1	57	62	15476
GO:0006635	fatty acid beta-oxidation	1.56263	0.209584	1	57	62	15476
GO:0006879	cellular iron ion homeostasis	1.56263	0.209584	1	57	62	15476
GO:0007200	phospholipase C-activating G-protein coupled receptor signaling pathway	1.56263	0.209584	1	57	62	15476
GO:0034605	cellular response to heat	1.56263	0.209584	1	57	62	15476
GO:0060411	cardiac septum morphogenesis	1.56263	0.209584	1	57	62	15476
GO:0010976	positive regulation of neuron projection development	1.56238	0.209637	2	209	61	15324
GO:0031349	positive regulation of defense response	1.55704	0.210759	3	389	60	15144
GO:0070374	positive regulation of ERK1 and ERK2 cascade	1.55534	0.211117	2	210	61	15323
GO:0098771	inorganic ion homeostasis	1.54911	0.212436	4	583	59	14950
GO:1901681	sulfur compound binding	1.54836	0.212597	2	211	61	15322
GO:0016266	O-glycan processing	1.54745	0.212789	1	58	62	15475
GO:0016655	oxidoreductase activity, acting on NAD(P)H, quinone or similar compound as acceptor	1.54745	0.212789	1	58	62	15475
GO:0045913	positive regulation of carbohydrate metabolic process	1.54745	0.212789	1	58	62	15475
GO:0046889	positive regulation of lipid biosynthetic process	1.54745	0.212789	1	58	62	15475
GO:0097525	spliceosomal snRNP complex	1.54745	0.212789	1	58	62	15475
GO:0050853	B cell receptor signaling pathway	1.54745	0.212789	1	58	62	15475
GO:0051017	actin filament bundle assembly	1.54745	0.212789	1	58	62	15475
GO:0051705	multi-organism behavior	1.54745	0.212789	1	58	62	15475
GO:0003730	mRNA 3'-UTR binding	1.54745	0.212789	1	58	62	15475
GO:0006958	complement activation, classical pathway	1.54745	0.212789	1	58	62	15475
GO:0061572	actin filament bundle organization	1.54745	0.212789	1	58	62	15475
GO:0031667	response to nutrient levels	1.54218	0.213913	3	392	60	15141
GO:0010821	regulation of mitochondrion organization	1.53451	0.215562	2	213	61	15320
GO:0017022	myosin binding	1.53256	0.215981	1	59	62	15474
GO:0048015	phosphatidylinositol-mediated signaling	1.53256	0.215981	1	59	62	15474
GO:0001540	amyloid-beta binding	1.53256	0.215981	1	59	62	15474
GO:0051952	regulation of amine transport	1.53256	0.215981	1	59	62	15474
GO:0031463	Cul3-RING ubiquitin ligase complex	1.53256	0.215981	1	59	62	15474
GO:0006110	regulation of glycolytic process	1.53256	0.215981	1	59	62	15474
GO:0032413	negative regulation of ion transmembrane transporter activity	1.53256	0.215981	1	59	62	15474
GO:0007173	epidermal growth factor receptor signaling pathway	1.53256	0.215981	1	59	62	15474
GO:0032943	mononuclear cell proliferation	1.53256	0.215981	1	59	62	15474
GO:0051172	negative regulation of nitrogen compound metabolic process	1.52934	0.216679	11	2078	52	13455
GO:0032409	regulation of transporter activity	1.52765	0.217046	2	214	61	15319
GO:0045944	positive regulation of transcription by RNA polymerase II	1.52544	0.217526	6	997	57	14536
GO:0045927	positive regulation of growth	1.52083	0.218531	2	215	61	15318
GO:0009967	positive regulation of signal transduction	1.51821	0.219104	8	1425	55	14108
GO:0016459	myosin complex	1.51795	0.21916	1	60	62	15473
GO:0097031	mitochondrial respiratory chain complex I biogenesis	1.51795	0.21916	1	60	62	15473
GO:1902117	positive regulation of organelle assembly	1.51795	0.21916	1	60	62	15473
GO:0002718	regulation of cytokine production involved in immune response	1.51795	0.21916	1	60	62	15473
GO:0031644	regulation of neurological system process	1.51795	0.21916	1	60	62	15473
GO:0007249	I-kappaB kinase/NF-kappaB signaling	1.51795	0.21916	1	60	62	15473
GO:0007416	synapse assembly	1.51795	0.21916	1	60	62	15473
GO:0032981	mitochondrial respiratory chain complex I assembly	1.51795	0.21916	1	60	62	15473
GO:0010257	NADH dehydrogenase complex assembly	1.51795	0.21916	1	60	62	15473
GO:0006915	apoptotic process	1.51752	0.219255	4	591	59	14942
GO:0030258	lipid modification	1.51405	0.220016	2	216	61	15317
GO:0031334	positive regulation of protein complex assembly	1.50732	0.221503	2	217	61	15316
GO:0005509	calcium ion binding	1.50585	0.221828	4	594	59	14939
GO:0008134	transcription factor binding	1.50585	0.221828	4	594	59	14939
GO:2000177	regulation of neural precursor cell proliferation	1.50361	0.222327	1	61	62	15472
GO:1901379	regulation of potassium ion transmembrane transport	1.50361	0.222327	1	61	62	15472
GO:0048208	COPII vesicle coating	1.50361	0.222327	1	61	62	15472
GO:0055024	regulation of cardiac muscle tissue development	1.50361	0.222327	1	61	62	15472
GO:0006641	triglyceride metabolic process	1.50361	0.222327	1	61	62	15472
GO:0060998	regulation of dendritic spine development	1.50361	0.222327	1	61	62	15472
GO:0031410	cytoplasmic vesicle	1.50352	0.222345	7	1216	56	14317
GO:0097708	intracellular vesicle	1.49816	0.223541	7	1218	56	14315
GO:0031399	regulation of protein modification process	1.4908	0.225193	9	1654	54	13879
GO:0072655	establishment of protein localization to mitochondrion	1.48952	0.225481	1	62	62	15471
GO:0048017	inositol lipid-mediated signaling	1.48952	0.225481	1	62	62	15471
GO:0032155	cell division site part	1.48952	0.225481	1	62	62	15471
GO:1990782	protein tyrosine kinase binding	1.48952	0.225481	1	62	62	15471
GO:0090502	RNA phosphodiester bond hydrolysis, endonucleolytic	1.48952	0.225481	1	62	62	15471
GO:1901699	cellular response to nitrogen compound	1.48914	0.225566	3	403	60	15130
GO:0010604	positive regulation of macromolecule metabolic process	1.48361	0.226818	14	2777	49	12756
GO:0048812	neuron projection morphogenesis	1.48079	0.227459	2	221	61	15312
GO:0043549	regulation of kinase activity	1.47658	0.228417	5	805	58	14728
GO:0016835	carbon-oxygen lyase activity	1.47568	0.228622	1	63	62	15470
GO:0001837	epithelial to mesenchymal transition	1.47568	0.228622	1	63	62	15470
GO:0003725	double-stranded RNA binding	1.47568	0.228622	1	63	62	15470
GO:0030594	neurotransmitter receptor activity	1.47568	0.228622	1	63	62	15470
GO:0006026	aminoglycan catabolic process	1.47568	0.228622	1	63	62	15470
GO:0006970	response to osmotic stress	1.47568	0.228622	1	63	62	15470
GO:0014068	positive regulation of phosphatidylinositol 3-kinase signaling	1.47568	0.228622	1	63	62	15470
GO:0009653	anatomical structure morphogenesis	1.47425	0.228949	7	1227	56	14306
GO:0031400	negative regulation of protein modification process	1.46766	0.230464	4	604	59	14929
GO:0070098	chemokine-mediated signaling pathway	1.46209	0.231751	1	64	62	15469
GO:0004722	protein serine/threonine phosphatase activity	1.46209	0.231751	1	64	62	15469
GO:0055117	regulation of cardiac muscle contraction	1.46209	0.231751	1	64	62	15469
GO:0061045	negative regulation of wound healing	1.46209	0.231751	1	64	62	15469
GO:0051049	regulation of transport	1.46113	0.231974	9	1667	54	13866
GO:0051248	negative regulation of protein metabolic process	1.45805	0.232689	6	1020	57	14513
GO:0008285	negative regulation of cell proliferation	1.45268	0.233943	4	608	59	14925
GO:0032501	multicellular organismal process	1.45112	0.234309	14	2795	49	12738
GO:0045335	phagocytic vesicle	1.44873	0.234867	1	65	62	15468
GO:0030295	protein kinase activator activity	1.44873	0.234867	1	65	62	15468
GO:0030532	small nuclear ribonucleoprotein complex	1.44873	0.234867	1	65	62	15468
GO:0006901	vesicle coating	1.44873	0.234867	1	65	62	15468
GO:0060415	muscle tissue morphogenesis	1.44873	0.234867	1	65	62	15468
GO:0051091	positive regulation of DNA binding transcription factor activity	1.44851	0.23492	2	226	61	15307
GO:0120039	plasma membrane bounded cell projection morphogenesis	1.44851	0.23492	2	226	61	15307
GO:0048609	multicellular organismal reproductive process	1.44734	0.235195	3	412	60	15121
GO:0050801	ion homeostasis	1.44525	0.235688	4	610	59	14923
GO:0048732	gland development	1.44217	0.236415	2	227	61	15306
GO:0002521	leukocyte differentiation	1.44217	0.236415	2	227	61	15306
GO:0048858	cell projection morphogenesis	1.43587	0.237909	2	228	61	15305
GO:0070661	leukocyte proliferation	1.43561	0.237971	1	66	62	15467
GO:1900407	regulation of cellular response to oxidative stress	1.43561	0.237971	1	66	62	15467
GO:2001023	regulation of response to drug	1.43561	0.237971	1	66	62	15467
GO:1904063	negative regulation of cation transmembrane transport	1.43561	0.237971	1	66	62	15467
GO:0051781	positive regulation of cell division	1.43561	0.237971	1	66	62	15467
GO:0031341	regulation of cell killing	1.43561	0.237971	1	66	62	15467
GO:0032410	negative regulation of transporter activity	1.43561	0.237971	1	66	62	15467
GO:0042326	negative regulation of phosphorylation	1.4292	0.2395	3	416	60	15117
GO:0032989	cellular component morphogenesis	1.4292	0.2395	3	416	60	15117
GO:0009887	animal organ morphogenesis	1.4292	0.2395	3	416	60	15117
GO:0009991	response to extracellular stimulus	1.4292	0.2395	3	416	60	15117
GO:0010008	endosome membrane	1.42471	0.240578	3	417	60	15116
GO:0043470	regulation of carbohydrate catabolic process	1.4227	0.241063	1	67	62	15466
GO:0070585	protein localization to mitochondrion	1.4227	0.241063	1	67	62	15466
GO:0002824	positive regulation of adaptive immune response based on somatic recombination of immune receptors built from immunoglobulin superfamily domains	1.4227	0.241063	1	67	62	15466
GO:0010507	negative regulation of autophagy	1.4227	0.241063	1	67	62	15466
GO:0019901	protein kinase binding	1.41956	0.24182	4	617	59	14916
GO:0006869	lipid transport	1.41718	0.242397	2	231	61	15302
GO:0010469	regulation of receptor activity	1.41577	0.242738	3	419	60	15114
GO:0060341	regulation of cellular localization	1.41281	0.243458	5	825	58	14708
GO:0070821	tertiary granule membrane	1.41001	0.244142	1	68	62	15465
GO:0045582	positive regulation of T cell differentiation	1.41001	0.244142	1	68	62	15465
GO:1900371	regulation of purine nucleotide biosynthetic process	1.41001	0.244142	1	68	62	15465
GO:0046634	regulation of alpha-beta T cell activation	1.41001	0.244142	1	68	62	15465
GO:1905954	positive regulation of lipid localization	1.41001	0.244142	1	68	62	15465
GO:0030808	regulation of nucleotide biosynthetic process	1.41001	0.244142	1	68	62	15465
GO:0008630	intrinsic apoptotic signaling pathway in response to DNA damage	1.41001	0.244142	1	68	62	15465
GO:0060333	interferon-gamma-mediated signaling pathway	1.41001	0.244142	1	68	62	15465
GO:0051962	positive regulation of nervous system development	1.4069	0.2449	3	421	60	15112
GO:0006469	negative regulation of protein kinase activity	1.4049	0.245392	2	233	61	15300
GO:0006897	endocytosis	1.40249	0.245983	3	422	60	15111
GO:0016791	phosphatase activity	1.39881	0.24689	2	234	61	15299
GO:1903426	regulation of reactive oxygen species biosynthetic process	1.39752	0.247209	1	69	62	15464
GO:0031234	extrinsic component of cytoplasmic side of plasma membrane	1.39752	0.247209	1	69	62	15464
GO:0005758	mitochondrial intermembrane space	1.39752	0.247209	1	69	62	15464
GO:0032465	regulation of cytokinesis	1.39752	0.247209	1	69	62	15464
GO:0009966	regulation of signal transduction	1.39303	0.248321	14	2828	49	12705
GO:0046128	purine ribonucleoside metabolic process	1.38524	0.250263	1	70	62	15463
GO:0051225	spindle assembly	1.38524	0.250263	1	70	62	15463
GO:0002702	positive regulation of production of molecular mediator of immune response	1.38524	0.250263	1	70	62	15463
GO:0002708	positive regulation of lymphocyte mediated immunity	1.38524	0.250263	1	70	62	15463
GO:0005604	basement membrane	1.38524	0.250263	1	70	62	15463
GO:0006446	regulation of translational initiation	1.38524	0.250263	1	70	62	15463
GO:0007052	mitotic spindle organization	1.38524	0.250263	1	70	62	15463
GO:0008544	epidermis development	1.38524	0.250263	1	70	62	15463
GO:0060401	cytosolic calcium ion transport	1.38524	0.250263	1	70	62	15463
GO:0038024	cargo receptor activity	1.38524	0.250263	1	70	62	15463
GO:0051051	negative regulation of transport	1.38501	0.250322	3	426	60	15107
GO:0015849	organic acid transport	1.38077	0.251386	2	237	61	15296
GO:0046942	carboxylic acid transport	1.38077	0.251386	2	237	61	15296
GO:0019209	kinase activator activity	1.37316	0.253306	1	71	62	15462
GO:0045638	negative regulation of myeloid cell differentiation	1.37316	0.253306	1	71	62	15462
GO:0051149	positive regulation of muscle cell differentiation	1.37316	0.253306	1	71	62	15462
GO:0051289	protein homotetramerization	1.37316	0.253306	1	71	62	15462
GO:0001843	neural tube closure	1.37316	0.253306	1	71	62	15462
GO:0002821	positive regulation of adaptive immune response	1.37316	0.253306	1	71	62	15462
GO:0055038	recycling endosome membrane	1.37316	0.253306	1	71	62	15462
GO:0006956	complement activation	1.37316	0.253306	1	71	62	15462
GO:0071495	cellular response to endogenous stimulus	1.36615	0.255087	4	632	59	14901
GO:0006913	nucleocytoplasmic transport	1.36303	0.255885	2	240	61	15293
GO:0070542	response to fatty acid	1.36127	0.256336	1	72	62	15461
GO:0002479	antigen processing and presentation of exogenous peptide antigen via MHC class I, TAP-dependent	1.36127	0.256336	1	72	62	15461
GO:0033143	regulation of intracellular steroid hormone receptor signaling pathway	1.36127	0.256336	1	72	62	15461
GO:0060606	tube closure	1.36127	0.256336	1	72	62	15461
GO:1990542	mitochondrial transmembrane transport	1.36127	0.256336	1	72	62	15461
GO:0008289	lipid binding	1.35573	0.25776	4	635	59	14898
GO:0042278	purine nucleoside metabolic process	1.34956	0.259354	1	73	62	15460
GO:0042692	muscle cell differentiation	1.34956	0.259354	1	73	62	15460
GO:0030518	intracellular steroid hormone receptor signaling pathway	1.34956	0.259354	1	73	62	15460
GO:0030863	cortical cytoskeleton	1.34956	0.259354	1	73	62	15460
GO:0005776	autophagosome	1.34956	0.259354	1	73	62	15460
GO:0007266	Rho protein signal transduction	1.34956	0.259354	1	73	62	15460
GO:0008543	fibroblast growth factor receptor signaling pathway	1.34956	0.259354	1	73	62	15460
GO:0022617	extracellular matrix disassembly	1.33804	0.26236	1	74	62	15459
GO:1903955	positive regulation of protein targeting to mitochondrion	1.33804	0.26236	1	74	62	15459
GO:0002285	lymphocyte activation involved in immune response	1.33804	0.26236	1	74	62	15459
GO:0030510	regulation of BMP signaling pathway	1.33804	0.26236	1	74	62	15459
GO:0120114	Sm-like protein family complex	1.33804	0.26236	1	74	62	15459
GO:0035264	multicellular organism growth	1.33804	0.26236	1	74	62	15459
GO:0009913	epidermal cell differentiation	1.33804	0.26236	1	74	62	15459
GO:0016311	dephosphorylation	1.33413	0.263387	2	245	61	15288
GO:0006875	cellular metal ion homeostasis	1.3299	0.264503	3	439	60	15094
GO:0042590	antigen processing and presentation of exogenous peptide antigen via MHC class I	1.32669	0.265354	1	75	62	15458
GO:0043266	regulation of potassium ion transport	1.32669	0.265354	1	75	62	15458
GO:0019395	fatty acid oxidation	1.32669	0.265354	1	75	62	15458
GO:0048145	regulation of fibroblast proliferation	1.32669	0.265354	1	75	62	15458
GO:0098803	respiratory chain complex	1.32669	0.265354	1	75	62	15458
GO:1902882	regulation of response to oxidative stress	1.32669	0.265354	1	75	62	15458
GO:0030010	establishment of cell polarity	1.32669	0.265354	1	75	62	15458
GO:0006639	acylglycerol metabolic process	1.32669	0.265354	1	75	62	15458
GO:0006942	regulation of striated muscle contraction	1.32669	0.265354	1	75	62	15458
GO:0034766	negative regulation of ion transmembrane transport	1.32669	0.265354	1	75	62	15458
GO:0032844	regulation of homeostatic process	1.31755	0.267792	3	442	60	15091
GO:0033673	negative regulation of kinase activity	1.31718	0.26789	2	248	61	15285
GO:0045778	positive regulation of ossification	1.31551	0.268337	1	76	62	15457
GO:0046620	regulation of organ growth	1.31551	0.268337	1	76	62	15457
GO:1903035	negative regulation of response to wounding	1.31551	0.268337	1	76	62	15457
GO:0001654	eye development	1.31551	0.268337	1	76	62	15457
GO:0030516	regulation of axon extension	1.31551	0.268337	1	76	62	15457
GO:0006638	neutral lipid metabolic process	1.31551	0.268337	1	76	62	15457
GO:0034440	lipid oxidation	1.31551	0.268337	1	76	62	15457
GO:0005622	intracellular	1.30938	0.269987	3	444	60	15089
GO:0048878	chemical homeostasis	1.30492	0.271195	5	861	58	14672
GO:0048814	regulation of dendrite morphogenesis	1.30451	0.271307	1	77	62	15456
GO:0005581	collagen trimer	1.30451	0.271307	1	77	62	15456
GO:0031970	organelle envelope lumen	1.30451	0.271307	1	77	62	15456
GO:0060070	canonical Wnt signaling pathway	1.30451	0.271307	1	77	62	15456
GO:0010717	regulation of epithelial to mesenchymal transition	1.30451	0.271307	1	77	62	15456
GO:0070838	divalent metal ion transport	1.30051	0.272393	2	251	61	15282
GO:0001934	positive regulation of protein phosphorylation	1.29917	0.272758	5	863	58	14670
GO:0098796	membrane protein complex	1.29823	0.273015	4	652	59	14881
GO:0048762	mesenchymal cell differentiation	1.29366	0.274265	1	78	62	15455
GO:0051196	regulation of coenzyme metabolic process	1.29366	0.274265	1	78	62	15455
GO:0033273	response to vitamin	1.29366	0.274265	1	78	62	15455
GO:0072511	divalent inorganic cation transport	1.28411	0.276896	2	254	61	15279
GO:1901214	regulation of neuron death	1.28411	0.276896	2	254	61	15279
GO:0045621	positive regulation of lymphocyte differentiation	1.28297	0.277212	1	79	62	15454
GO:0071158	positive regulation of cell cycle arrest	1.28297	0.277212	1	79	62	15454
GO:0071346	cellular response to interferon-gamma	1.28297	0.277212	1	79	62	15454
GO:0030165	PDZ domain binding	1.28297	0.277212	1	79	62	15454
GO:0032414	positive regulation of ion transmembrane transporter activity	1.28297	0.277212	1	79	62	15454
GO:0032869	cellular response to insulin stimulus	1.28297	0.277212	1	79	62	15454
GO:0006066	alcohol metabolic process	1.27871	0.278397	2	255	61	15278
GO:0010564	regulation of cell cycle process	1.27855	0.27844	4	658	59	14875
GO:0044428	nuclear part	1.27853	0.278447	19	4067	44	11466
GO:0000079	regulation of cyclin-dependent protein serine/threonine kinase activity	1.27244	0.280146	1	80	62	15453
GO:0051153	regulation of striated muscle cell differentiation	1.27244	0.280146	1	80	62	15453
GO:0002690	positive regulation of leukocyte chemotaxis	1.27244	0.280146	1	80	62	15453
GO:0032006	regulation of TOR signaling	1.27244	0.280146	1	80	62	15453
GO:0044255	cellular lipid metabolic process	1.26242	0.282968	5	876	58	14657
GO:0048640	negative regulation of developmental growth	1.26206	0.283069	1	81	62	15452
GO:1904668	positive regulation of ubiquitin protein ligase activity	1.26206	0.283069	1	81	62	15452
GO:0034763	negative regulation of transmembrane transport	1.26206	0.283069	1	81	62	15452
GO:0009581	detection of external stimulus	1.26206	0.283069	1	81	62	15452
GO:0006629	lipid metabolic process	1.26013	0.283617	6	1094	57	14439
GO:0044089	positive regulation of cellular component biogenesis	1.2577	0.284308	3	457	60	15076
GO:0003823	antigen binding	1.25183	0.285981	1	82	62	15451
GO:0031490	chromatin DNA binding	1.25183	0.285981	1	82	62	15451
GO:0006919	activation of cysteine-type endopeptidase activity involved in apoptotic process	1.25183	0.285981	1	82	62	15451
GO:0120034	positive regulation of plasma membrane bounded cell projection assembly	1.25183	0.285981	1	82	62	15451
GO:0061024	membrane organization	1.24329	0.288434	4	669	59	14864
GO:1903214	regulation of protein targeting to mitochondrion	1.24174	0.28888	1	83	62	15450
GO:0004197	cysteine-type endopeptidase activity	1.24174	0.28888	1	83	62	15450
GO:0009582	detection of abiotic stimulus	1.24174	0.28888	1	83	62	15450
GO:0038127	ERBB signaling pathway	1.24174	0.28888	1	83	62	15450
GO:0003924	GTPase activity	1.24168	0.288898	2	262	61	15271
GO:0048589	developmental growth	1.2365	0.290397	2	263	61	15270
GO:0004871	signal transducer activity	1.23299	0.291419	6	1105	57	14428
GO:0097191	extrinsic apoptotic signaling pathway	1.23179	0.291769	1	84	62	15449
GO:0007229	integrin-mediated signaling pathway	1.23179	0.291769	1	84	62	15449
GO:0045935	positive regulation of nucleobase-containing compound metabolic process	1.22869	0.292675	8	1552	55	13981
GO:0010647	positive regulation of cell communication	1.22869	0.292675	8	1552	55	13981
GO:0009890	negative regulation of biosynthetic process	1.2247	0.293845	7	1330	56	14203
GO:0007610	behavior	1.22327	0.294266	3	466	60	15067
GO:0042476	odontogenesis	1.22198	0.294645	1	85	62	15448
GO:0070271	protein complex biogenesis	1.22198	0.294645	1	85	62	15448
GO:1904029	regulation of cyclin-dependent protein kinase activity	1.22198	0.294645	1	85	62	15448
GO:0003014	renal system process	1.22198	0.294645	1	85	62	15448
GO:0007043	cell-cell junction assembly	1.22198	0.294645	1	85	62	15448
GO:0008135	translation factor activity, RNA binding	1.22198	0.294645	1	85	62	15448
GO:0008593	regulation of Notch signaling pathway	1.22198	0.294645	1	85	62	15448
GO:0035579	specific granule membrane	1.22198	0.294645	1	85	62	15448
GO:0097190	apoptotic signaling pathway	1.22114	0.294893	2	266	61	15267
GO:0048638	regulation of developmental growth	1.22114	0.294893	2	266	61	15267
GO:0016043	cellular component organization	1.22033	0.295132	21	4584	42	10949
GO:0045930	negative regulation of mitotic cell cycle	1.21608	0.296391	2	267	61	15266
GO:0051251	positive regulation of lymphocyte activation	1.21608	0.296391	2	267	61	15266
GO:0031401	positive regulation of protein modification process	1.21601	0.296409	6	1112	57	14421
GO:0051347	positive regulation of transferase activity	1.21519	0.296653	4	678	59	14855
GO:0023056	positive regulation of signaling	1.21428	0.296924	8	1559	55	13974
GO:2000060	positive regulation of protein ubiquitination involved in ubiquitin-dependent protein catabolic process	1.21231	0.29751	1	86	62	15447
GO:0004860	protein kinase inhibitor activity	1.21231	0.29751	1	86	62	15447
GO:0019220	regulation of phosphate metabolic process	1.21223	0.297532	8	1560	55	13973
GO:0031347	regulation of defense response	1.20597	0.2994	4	681	59	14852
GO:0007275	multicellular organism development	1.20597	0.2994	4	681	59	14852
GO:0044440	endosomal part	1.20461	0.29981	3	471	60	15062
GO:0042383	sarcolemma	1.20276	0.300364	1	87	62	15446
GO:1902936	phosphatidylinositol bisphosphate binding	1.20276	0.300364	1	87	62	15446
GO:0032411	positive regulation of transporter activity	1.20276	0.300364	1	87	62	15446
GO:0000323	lytic vacuole	1.20104	0.300882	2	270	61	15263
GO:0005764	lysosome	1.20104	0.300882	2	270	61	15263
GO:0098657	import into cell	1.20091	0.30092	3	472	60	15061
GO:0032101	regulation of response to external stimulus	1.19987	0.301234	4	683	59	14850
GO:0035690	cellular response to drug	1.19608	0.302378	2	271	61	15262
GO:0032368	regulation of lipid transport	1.19334	0.303206	1	88	62	15445
GO:0007093	mitotic cell cycle checkpoint	1.19334	0.303206	1	88	62	15445
GO:0033559	unsaturated fatty acid metabolic process	1.19334	0.303206	1	88	62	15445
GO:0061387	regulation of extent of cell growth	1.19334	0.303206	1	88	62	15445
GO:0007179	transforming growth factor beta receptor signaling pathway	1.18405	0.306037	1	89	62	15444
GO:0033108	mitochondrial respiratory chain complex assembly	1.18405	0.306037	1	89	62	15444
GO:0051174	regulation of phosphorus metabolic process	1.1839	0.306083	8	1574	55	13959
GO:0019900	kinase binding	1.18175	0.306743	4	689	59	14844
GO:0042325	regulation of phosphorylation	1.17885	0.307631	7	1351	56	14182
GO:0051260	protein homooligomerization	1.1765	0.308357	2	275	61	15258
GO:0004872	receptor activity	1.17629	0.308422	5	908	58	14625
GO:0019210	kinase inhibitor activity	1.17488	0.308856	1	90	62	15443
GO:0002705	positive regulation of leukocyte mediated immunity	1.17488	0.308856	1	90	62	15443
GO:0006690	icosanoid metabolic process	1.17488	0.308856	1	90	62	15443
GO:1990823	response to leukemia inhibitory factor	1.17488	0.308856	1	90	62	15443
GO:1990830	cellular response to leukemia inhibitory factor	1.17488	0.308856	1	90	62	15443
GO:0042307	positive regulation of protein import into nucleus	1.16583	0.311665	1	91	62	15442
GO:0043202	lysosomal lumen	1.16583	0.311665	1	91	62	15442
GO:1902850	microtubule cytoskeleton organization involved in mitosis	1.16583	0.311665	1	91	62	15442
GO:0050871	positive regulation of B cell activation	1.16583	0.311665	1	91	62	15442
GO:0051193	regulation of cofactor metabolic process	1.16583	0.311665	1	91	62	15442
GO:0051591	response to cAMP	1.16583	0.311665	1	91	62	15442
GO:0002474	antigen processing and presentation of peptide antigen via MHC class I	1.16583	0.311665	1	91	62	15442
GO:0032091	negative regulation of protein binding	1.16583	0.311665	1	91	62	15442
GO:0035335	peptidyl-tyrosine dephosphorylation	1.16583	0.311665	1	91	62	15442
GO:0045860	positive regulation of protein kinase activity	1.16465	0.312031	3	482	60	15051
GO:0012501	programmed cell death	1.16391	0.312264	4	695	59	14838
GO:0005886	plasma membrane	1.16105	0.313156	16	3442	47	12091
GO:0009986	cell surface	1.15755	0.314255	3	484	60	15049
GO:0046916	cellular transition metal ion homeostasis	1.15689	0.314462	1	92	62	15441
GO:0009062	fatty acid catabolic process	1.15689	0.314462	1	92	62	15441
GO:0060562	epithelial tube morphogenesis	1.15689	0.314462	1	92	62	15441
GO:0090100	positive regulation of transmembrane receptor protein serine/threonine kinase signaling pathway	1.15689	0.314462	1	92	62	15441
GO:0010608	posttranscriptional regulation of gene expression	1.15049	0.31648	3	486	60	15047
GO:0006812	cation transport	1.14925	0.316873	4	700	59	14833
GO:0070498	interleukin-1-mediated signaling pathway	1.14807	0.317248	1	93	62	15440
GO:2000134	negative regulation of G1/S transition of mitotic cell cycle	1.14807	0.317248	1	93	62	15440
GO:0072376	protein activation cascade	1.14807	0.317248	1	93	62	15440
GO:2001237	negative regulation of extrinsic apoptotic signaling pathway	1.14807	0.317248	1	93	62	15440
GO:0001649	osteoblast differentiation	1.14807	0.317248	1	93	62	15440
GO:1904591	positive regulation of protein import	1.14807	0.317248	1	93	62	15440
GO:0004725	protein tyrosine phosphatase activity	1.14807	0.317248	1	93	62	15440
GO:0006024	glycosaminoglycan biosynthetic process	1.14807	0.317248	1	93	62	15440
[truncated: 622 more rows]

## Sheet: Tab 2 - P <0.05
Gene set	Description	Enrichment score	P-value	Genes in list	Genes not in list	Genes in list, not in set	Genes not in list, not in set
GO:0006614	SRP-dependent cotranslational protein targeting to membrane	64.2896	1.20055e-28	19	69	44	15464
GO:0006613	cotranslational protein targeting to membrane	63.1318	3.82142e-28	19	74	44	15459
GO:0045047	protein targeting to ER	62.2551	9.18274e-28	19	78	44	15455
GO:0072599	establishment of protein localization to endoplasmic reticulum	61.4181	2.12056e-27	19	82	44	15451
GO:0019083	viral transcription	59.2951	1.77201e-26	19	93	44	15440
GO:0070972	protein localization to endoplasmic reticulum	59.2951	1.77201e-26	19	93	44	15440
GO:0000184	nuclear-transcribed mRNA catabolic process, nonsense-mediated decay	58.7562	3.03742e-26	19	96	44	15437
GO:0006413	translational initiation	55.2244	1.03833e-24	19	118	44	15415
GO:0006612	protein targeting to membrane	54.6495	1.84503e-24	19	122	44	15411
GO:0003735	structural constituent of ribosome	52.142	2.2647e-23	19	141	44	15392
GO:0006412	translation	51.2312	5.63082e-23	20	182	43	15351
GO:0090150	establishment of protein localization to membrane	49.4898	3.21247e-22	20	200	43	15333
GO:0043043	peptide biosynthetic process	49.2146	4.23036e-22	20	203	43	15330
GO:0044391	ribosomal subunit	49.0861	4.81038e-22	19	168	44	15365
GO:0000956	nuclear-transcribed mRNA catabolic process	48.7764	6.55674e-22	19	171	44	15362
GO:0006402	mRNA catabolic process	47.3976	2.60303e-21	19	185	44	15348
GO:0006605	protein targeting	45.8845	1.18195e-20	20	243	43	15290
GO:0016032	viral process	45.4592	1.80858e-20	25	523	38	15010
GO:0044403	symbiont process	45.4592	1.80858e-20	25	523	38	15010
GO:0006401	RNA catabolic process	45.172	2.41025e-20	19	210	44	15323
GO:0044445	cytosolic part	45.0054	2.84723e-20	19	212	44	15321
GO:0072594	establishment of protein localization to organelle	44.2392	6.12587e-20	21	314	42	15219
GO:0043604	amide biosynthetic process	43.9315	8.33292e-20	20	270	43	15263
GO:0006364	rRNA processing	43.3442	1.49916e-19	19	233	44	15300
GO:0044419	interspecies interaction between organisms	42.0218	5.62574e-19	26	682	37	14851
GO:0016072	rRNA metabolic process	41.6878	7.85644e-19	19	256	44	15277
GO:0002181	cytoplasmic translation	41.5807	8.74402e-19	12	39	51	15494
GO:0072657	protein localization to membrane	40.7344	2.03824e-18	21	376	42	15157
GO:0006518	peptide metabolic process	40.1579	3.62774e-18	20	331	43	15202
GO:0051704	multi-organism process	38.7985	1.41268e-17	30	1156	33	14377
GO:0022625	cytosolic large ribosomal subunit	37.9976	3.1467e-17	12	55	51	15478
GO:0034655	nucleobase-containing compound catabolic process	37.3314	6.12618e-17	19	328	44	15205
GO:0046700	heterocycle catabolic process	35.3153	4.60005e-16	19	368	44	15165
GO:0034470	ncRNA processing	35.2205	5.05748e-16	19	370	44	15163
GO:0044270	cellular nitrogen compound catabolic process	35.1262	5.55747e-16	19	372	44	15161
GO:0033365	protein localization to organelle	34.9569	6.58285e-16	21	507	42	15026
GO:0019439	aromatic compound catabolic process	34.5713	9.6796e-16	19	384	44	15149
GO:0042788	polysomal ribosome	33.7907	2.11284e-15	9	21	54	15512
GO:1901361	organic cyclic compound catabolic process	33.3859	3.16731e-15	19	411	44	15122
GO:0043603	cellular amide metabolic process	33.2781	3.52796e-15	20	481	43	15052
GO:0006886	intracellular protein transport	32.1937	1.04343e-14	22	666	41	14867
GO:0005198	structural molecule activity	31.8635	1.45161e-14	21	596	42	14937
GO:0044421	extracellular region part	30.8266	4.09444e-14	42	3401	21	12132
GO:0015934	large ribosomal subunit	30.7888	4.25181e-14	12	107	51	15426
GO:0034613	cellular protein localization	29.719	1.23939e-13	23	847	40	14686
GO:0016071	mRNA metabolic process	29.5672	1.44252e-13	20	590	43	14943
GO:0070727	cellular macromolecule localization	29.5026	1.53888e-13	23	856	40	14677
GO:0034660	ncRNA metabolic process	29.4106	1.68701e-13	19	517	44	15016
GO:0015031	protein transport	28.6341	3.66745e-13	26	1209	37	14324
GO:0015833	peptide transport	28.2246	5.5234e-13	26	1231	37	14302
GO:0005840	ribosome	27.8671	7.89734e-13	11	102	52	15431
GO:0006810	transport	27.8335	8.16691e-13	42	3698	21	11835
GO:0042886	amide transport	27.8053	8.4009e-13	26	1254	37	14279
GO:0045184	establishment of protein localization	27.3593	1.31228e-12	26	1279	37	14254
GO:0030529	intracellular ribonucleoprotein complex	26.9879	1.90237e-12	21	772	42	14761
GO:1990904	ribonucleoprotein complex	26.9157	2.04487e-12	21	775	42	14758
GO:0051234	establishment of localization	26.8817	2.11554e-12	42	3799	21	11734
GO:1901566	organonitrogen compound biosynthetic process	26.3023	3.77621e-12	21	801	42	14732
GO:0051179	localization	24.7876	1.71737e-11	43	4238	20	11295
GO:0044265	cellular macromolecule catabolic process	24.5701	2.13464e-11	19	687	44	14846
GO:0070062	extracellular exosome	24.1329	3.3052e-11	33	2482	30	13051
GO:0006396	RNA processing	24.0127	3.72763e-11	20	806	43	14727
GO:1903561	extracellular vesicle	23.9685	3.89596e-11	33	2497	30	13036
GO:0043230	extracellular organelle	23.9576	3.93874e-11	33	2498	30	13035
GO:0048519	negative regulation of biological process	23.4448	6.57759e-11	43	4402	20	11131
GO:0009057	macromolecule catabolic process	23.1457	8.87011e-11	20	847	43	14686
GO:0071705	nitrogen compound transport	22.9739	1.05327e-10	26	1558	37	13975
GO:0008104	protein localization	22.8776	1.15985e-10	27	1699	36	13834
GO:0033036	macromolecule localization	22.6137	1.51001e-10	27	1719	36	13814
GO:0071702	organic substance transport	22.4475	1.78305e-10	28	1872	35	13661
GO:0046907	intracellular transport	22.0676	2.60723e-10	23	1241	40	14292
GO:0003723	RNA binding	21.7171	3.70138e-10	25	1517	38	14016
GO:0022627	cytosolic small ribosomal subunit	21.5805	4.24325e-10	7	37	56	15496
GO:0010629	negative regulation of gene expression	20.8385	8.91167e-10	24	1450	39	14083
GO:1901575	organic substance catabolic process	20.7286	9.94722e-10	24	1458	39	14075
GO:0005925	focal adhesion	19.4282	3.65142e-09	13	373	50	15160
GO:0051649	establishment of localization in cell	19.4064	3.73169e-09	23	1425	40	14108
GO:0009892	negative regulation of metabolic process	19.3948	3.77508e-09	30	2456	33	13077
GO:0005924	cell-substrate adherens junction	19.366	3.88568e-09	13	375	50	15158
GO:0030055	cell-substrate junction	19.2427	4.39556e-09	13	379	50	15154
GO:0009056	catabolic process	19.223	4.48276e-09	25	1712	38	13821
GO:0044248	cellular catabolic process	19.1029	5.05519e-09	23	1448	40	14085
GO:0005912	adherens junction	18.4063	1.01445e-08	14	491	49	15042
GO:0015935	small ribosomal subunit	18.3215	1.10422e-08	7	62	56	15471
GO:0044444	cytoplasmic part	18.1934	1.25517e-08	56	8638	7	6895
GO:0010605	negative regulation of macromolecule metabolic process	18.1698	1.2851e-08	28	2260	35	13273
GO:0070161	anchoring junction	17.988	1.54144e-08	14	508	49	15025
GO:0005829	cytosol	17.8393	1.78856e-08	40	4525	23	11008
GO:0031982	vesicle	17.5372	2.41943e-08	34	3370	29	12163
GO:0051641	cellular localization	17.329	2.97939e-08	25	1881	38	13652
GO:0044446	intracellular organelle part	15.9227	1.21577e-07	53	8121	10	7412
GO:0044422	organelle part	14.9838	3.10904e-07	53	8304	10	7229
GO:0005615	extracellular space	14.8135	3.68614e-07	18	1128	45	14405
GO:0044267	cellular protein metabolic process	13.9879	8.41684e-07	30	3106	33	12427
GO:0050789	regulation of biological process	13.6873	1.13676e-06	56	9518	7	6015
GO:0032991	macromolecular complex	12.8725	2.56779e-06	37	4685	26	10848
GO:0009607	response to biotic stimulus	12.6507	3.20525e-06	13	681	50	14852
GO:0009605	response to external stimulus	12.6165	3.31692e-06	17	1178	46	14355
GO:0043233	organelle lumen	12.115	5.47659e-06	16	1088	47	14445
GO:0070013	intracellular organelle lumen	12.115	5.47659e-06	16	1088	47	14445
GO:0031974	membrane-enclosed lumen	12.115	5.47659e-06	16	1088	47	14445
GO:0019731	antibacterial humoral response	12.0035	6.12287e-06	4	26	59	15507
GO:0010468	regulation of gene expression	11.8923	6.84316e-06	33	4019	30	11514
GO:0022613	ribonucleoprotein complex biogenesis	11.6838	8.42914e-06	5	64	58	15469
GO:0019222	regulation of metabolic process	11.6364	8.83842e-06	41	5826	22	9707
GO:0010632	regulation of epithelial cell migration	11.6191	8.99271e-06	7	177	56	15356
GO:0019538	protein metabolic process	11.3972	1.12271e-05	31	3702	32	11831
GO:0043207	response to external biotic stimulus	11.3745	1.14843e-05	12	651	51	14882
GO:0019730	antimicrobial humoral response	11.2734	1.27066e-05	5	70	58	15463
GO:0065007	biological regulation	11.2193	1.34129e-05	56	10060	7	5473
GO:0031012	extracellular matrix	11.1227	1.47737e-05	10	452	53	15081
GO:0007166	cell surface receptor signaling pathway	10.6948	2.26614e-05	21	1988	42	13545
GO:0043226	organelle	10.4829	2.80106e-05	55	9905	8	5628
GO:0010033	response to organic substance	10.4068	3.0226e-05	20	1862	43	13671
GO:0030054	cell junction	10.2731	3.45498e-05	15	1121	48	14412
GO:0042274	ribosomal small subunit biogenesis	10.1013	4.1026e-05	3	14	60	15519
GO:0050840	extracellular matrix binding	10.0978	4.11704e-05	4	44	59	15489
GO:0045055	regulated exocytosis	10.097	4.12033e-05	11	623	52	14910
GO:0044085	cellular component biogenesis	9.91634	4.93615e-05	6	157	57	15376
GO:0043228	non-membrane-bounded organelle	9.9119	4.95813e-05	22	2266	41	13267
GO:0043232	intracellular non-membrane-bounded organelle	9.9119	4.95813e-05	22	2266	41	13267
GO:1904724	tertiary granule lumen	9.70417	6.10287e-05	4	49	59	15484
GO:0002366	leukocyte activation involved in immune response	9.6702	6.31375e-05	10	538	53	14995
GO:0002263	cell activation involved in immune response	9.62458	6.60842e-05	10	541	53	14992
GO:0009059	macromolecule biosynthetic process	9.40609	8.2222e-05	25	2888	38	12645
GO:0043312	neutrophil degranulation	9.40034	8.26958e-05	9	446	54	15087
GO:0002283	neutrophil activation involved in immune response	9.33348	8.84137e-05	9	450	54	15083
GO:0060255	regulation of macromolecule metabolic process	9.33005	8.87182e-05	37	5396	26	10137
GO:0044323	retinoic acid-responsive element binding	9.25267	9.58555e-05	2	2	61	15531
GO:0042119	neutrophil activation	9.21815	9.92221e-05	9	457	54	15076
GO:0036230	granulocyte activation	9.16936	0.000104183	9	460	54	15073
GO:0043299	leukocyte degranulation	9.13704	0.000107605	9	462	54	15071
GO:0006887	exocytosis	9.11778	0.000109698	11	696	52	14837
GO:0002376	immune system process	9.1177	0.000109707	19	1871	44	13662
GO:1902532	negative regulation of intracellular signal transduction	9.08887	0.000112916	9	465	54	15068
GO:0034284	response to monosaccharide	9.01092	0.000122069	5	115	58	15418
GO:0001894	tissue homeostasis	8.97181	0.000126938	5	116	58	15417
GO:0010977	negative regulation of neuron projection development	8.97181	0.000126938	5	116	58	15417
GO:0002275	myeloid cell activation involved in immune response	8.9622	0.000128164	9	473	54	15060
GO:0002252	immune effector process	8.91969	0.00013373	12	841	51	14692
GO:0003785	actin monomer binding	8.9058	0.000135601	3	22	60	15511
GO:0002237	response to molecule of bacterial origin	8.76849	0.000155558	7	281	56	15252
GO:1990948	ubiquitin ligase inhibitor activity	8.74445	0.000159343	2	3	61	15530
GO:0010594	regulation of endothelial cell migration	8.70762	0.000165321	5	123	58	15410
GO:0042221	response to chemical	8.49593	0.000204299	21	2310	42	13223
GO:0032940	secretion by cell	8.49124	0.000205259	12	881	51	14652
GO:0001895	retina homeostasis	8.4544	0.000212961	3	26	60	15507
GO:0016070	RNA metabolic process	8.39289	0.000226473	25	3071	38	12462
GO:0055105	ubiquitin-protein transferase inhibitor activity	8.3416	0.000238391	2	4	61	15529
GO:0009743	response to carbohydrate	8.28978	0.00025107	5	135	58	15398
GO:1901700	response to oxygen-containing compound	8.26129	0.000258325	14	1191	49	14342
GO:0002274	myeloid leukocyte activation	8.25246	0.000260617	9	521	54	15012
GO:0031345	negative regulation of cell projection organization	8.09549	0.000304911	5	141	58	15392
GO:0044271	cellular nitrogen compound biosynthetic process	8.07104	0.00031246	24	2940	39	12593
GO:0043227	membrane-bounded organelle	8.07018	0.000312728	50	9017	13	6516
GO:0005576	extracellular region	8.02327	0.000327745	15	1373	48	14160
GO:0003676	nucleic acid binding	8.00859	0.000332595	27	3542	36	11991
GO:0007253	cytoplasmic sequestering of NF-kappaB	8.00773	0.000332879	2	5	61	15528
GO:0110053	regulation of actin filament organization	7.96352	0.000347926	6	227	57	15306
GO:0034645	cellular macromolecule biosynthetic process	7.79967	0.000409869	22	2613	41	12920
GO:0061844	antimicrobial humoral immune response mediated by antimicrobial peptide	7.72298	0.000442541	3	34	60	15499
GO:0032535	regulation of cellular component size	7.69653	0.000454402	6	239	57	15294
GO:0046903	secretion	7.66899	0.000467091	12	965	51	14568
GO:0030334	regulation of cell migration	7.63813	0.000481728	10	694	53	14839
GO:0008064	regulation of actin polymerization or depolymerization	7.47958	0.000564494	5	162	58	15371
GO:0042989	sequestering of actin monomers	7.47395	0.000567681	2	7	61	15526
GO:0045792	negative regulation of cell size	7.47395	0.000567681	2	7	61	15526
GO:0030832	regulation of actin filament length	7.45245	0.000580018	5	163	58	15370
GO:0050896	response to stimulus	7.44488	0.000584424	30	4290	33	11243
GO:0042742	defense response to bacterium	7.29341	0.000680004	5	169	58	15364
GO:0009612	response to mechanical stimulus	7.26751	0.000697849	5	170	58	15363
GO:0060548	negative regulation of cell death	7.2194	0.000732243	11	871	52	14662
GO:0045665	negative regulation of neuron differentiation	7.2162	0.00073459	5	172	58	15361
GO:2000145	regulation of cell motility	7.18759	0.000755911	10	736	53	14797
GO:0042345	regulation of NF-kappaB import into nucleus	7.14371	0.00078982	3	42	60	15491
GO:1900746	regulation of vascular endothelial growth factor signaling pathway	7.05535	0.000862782	2	9	61	15524
GO:0030667	secretory granule membrane	7.03412	0.000881289	6	272	57	15261
GO:0006959	humoral immune response	7.01734	0.000896202	5	180	58	15353
GO:0050829	defense response to Gram-negative bacterium	7.01605	0.000897362	3	44	60	15489
GO:0098552	side of membrane	6.99697	0.000914648	6	274	57	15259
GO:0044433	cytoplasmic vesicle part	6.98224	0.000928218	14	1354	49	14179
GO:0048523	negative regulation of cellular process	6.96671	0.000942754	28	3980	35	11553
GO:0030837	negative regulation of actin filament polymerization	6.95438	0.000954442	3	45	60	15488
GO:0045471	response to ethanol	6.92857	0.000979396	4	105	59	15428
GO:0045321	leukocyte activation	6.87592	0.00103235	10	767	53	14766
GO:1902547	regulation of cellular response to vascular endothelial growth factor stimulus	6.87563	0.00103265	2	10	61	15523
GO:0042981	regulation of apoptotic process	6.86853	0.00104	14	1370	49	14163
GO:0009749	response to glucose	6.86084	0.00104803	4	107	59	15426
GO:0044424	intracellular part	6.81735	0.00109462	60	12578	3	2955
GO:0009617	response to bacterium	6.80502	0.0011082	5	189	58	15344
GO:1901564	organonitrogen compound metabolic process	6.79798	0.00111603	31	4666	32	10867
GO:0043067	regulation of programmed cell death	6.78451	0.00113117	14	1382	49	14151
GO:0009746	response to hexose	6.72934	0.00119532	4	111	59	15422
GO:0043066	negative regulation of apoptotic process	6.72147	0.00120477	10	783	53	14750
GO:0043124	negative regulation of I-kappaB kinase/NF-kappaB signaling	6.72076	0.00120562	3	49	60	15484
GO:2000059	negative regulation of protein ubiquitination involved in ubiquitin-dependent protein catabolic process	6.71118	0.00121723	2	11	61	15522
GO:0034774	secretory granule lumen	6.67609	0.00126069	6	292	57	15241
GO:0065008	regulation of biological quality	6.67471	0.00126244	23	3029	40	12504
GO:0030335	positive regulation of cell migration	6.65822	0.00128343	7	403	56	15130
GO:0032233	positive regulation of actin filament bundle assembly	6.61107	0.00134539	3	51	60	15482
GO:0043069	negative regulation of programmed cell death	6.60835	0.00134906	10	795	53	14738
GO:0010634	positive regulation of epithelial cell migration	6.6028	0.00135656	4	115	59	15418
GO:0009987	cellular process	6.59597	0.00136586	60	12636	3	2897
GO:1902903	regulation of supramolecular fiber organization	6.59103	0.00137263	6	297	57	15236
GO:0040012	regulation of locomotion	6.58972	0.00137443	10	797	53	14736
GO:0051270	regulation of cellular component movement	6.58043	0.00138726	10	798	53	14735
GO:0043280	positive regulation of cysteine-type endopeptidase activity involved in apoptotic process	6.57191	0.00139913	4	116	59	15417
GO:0032956	regulation of actin cytoskeleton organization	6.55747	0.00141947	6	299	57	15234
GO:2000147	positive regulation of cell motility	6.53343	0.00145401	7	412	56	15121
GO:0033993	response to lipid	6.45829	0.00156748	9	672	54	14861
GO:0050830	defense response to Gram-positive bacterium	6.45446	0.00157348	3	54	60	15479
GO:0060205	cytoplasmic vesicle lumen	6.42582	0.0016192	6	307	57	15226
GO:0008320	protein transmembrane transporter activity	6.41914	0.00163007	2	13	61	15520
GO:0051272	positive regulation of cellular component movement	6.41192	0.00164187	7	421	56	15112
GO:0031983	vesicle lumen	6.40965	0.0016456	6	308	57	15225
GO:0032272	negative regulation of protein polymerization	6.40422	0.00165456	3	55	60	15478
GO:0010633	negative regulation of epithelial cell migration	6.40422	0.00165456	3	55	60	15478
GO:0034250	positive regulation of cellular amide metabolic process	6.33459	0.00177387	4	124	59	15409
GO:0090304	nucleic acid metabolic process	6.29889	0.00183834	25	3517	38	12016
GO:0002227	innate immune response in mucosa	6.28821	0.00185809	2	14	61	15519
GO:0043065	positive regulation of apoptotic process	6.25919	0.00191279	8	558	55	14975
GO:2000026	regulation of multicellular organismal development	6.223	0.00198329	15	1636	48	13897
GO:0051129	negative regulation of cellular component organization	6.21514	0.00199894	8	562	55	14971
GO:0007165	signal transduction	6.2083	0.00201265	27	3956	36	11577
GO:0043068	positive regulation of programmed cell death	6.20419	0.00202095	8	563	55	14970
GO:0050768	negative regulation of neurogenesis	6.19092	0.00204794	5	218	58	15315
GO:0042347	negative regulation of NF-kappaB import into nucleus	6.16564	0.00210037	2	15	61	15518
GO:0022884	macromolecule transmembrane transporter activity	6.16564	0.00210037	2	15	61	15518
GO:0055106	ubiquitin-protein transferase regulator activity	6.16564	0.00210037	2	15	61	15518
GO:0040017	positive regulation of locomotion	6.15293	0.00212725	7	441	56	15092
GO:2001056	positive regulation of cysteine-type endopeptidase activity	6.14014	0.00215462	4	131	59	15402
GO:0044249	cellular biosynthetic process	6.10467	0.00223243	26	3772	37	11761
GO:1901652	response to peptide	6.09868	0.00224583	6	328	57	15205
GO:0098562	cytoplasmic side of membrane	6.07672	0.0022957	3	62	60	15471
GO:0060249	anatomical structure homeostasis	6.07543	0.00229865	5	224	58	15309
GO:0051707	response to other organism	6.06569	0.00232117	7	448	56	15085
GO:0050839	cell adhesion molecule binding	6.05336	0.00234995	7	449	56	15084
GO:0042994	cytoplasmic sequestering of transcription factor	6.05046	0.00235678	2	16	61	15517
GO:0010941	regulation of cell death	6.03675	0.00238932	14	1496	49	14037
GO:0032970	regulation of actin filament-based process	5.98055	0.00252742	6	336	57	15197
GO:0031647	regulation of protein stability	5.9451	0.00261865	5	231	58	15302
GO:0045109	intermediate filament organization	5.94183	0.00262721	2	17	61	15516
GO:0001775	cell activation	5.92524	0.00267116	10	873	53	14660
GO:0016192	vesicle-mediated transport	5.91437	0.00270035	14	1516	49	14017
GO:0051961	negative regulation of nervous system development	5.87264	0.00281543	5	235	58	15298
GO:0050821	protein stabilization	5.85639	0.00286155	4	142	59	15391
GO:0044319	wound healing, spreading of cells	5.83907	0.00291154	2	18	61	15515
GO:0002385	mucosal immune response	5.83907	0.00291154	2	18	61	15515
GO:0071216	cellular response to biotic stimulus	5.8318	0.00293279	4	143	59	15390
GO:0051235	maintenance of location	5.8318	0.00293279	4	143	59	15390
GO:0030833	regulation of actin filament polymerization	5.8074	0.00300524	4	144	59	15389
GO:0051492	regulation of stress fiber assembly	5.78532	0.00307233	3	69	60	15464
GO:0090066	regulation of anatomical structure size	5.76791	0.00312627	6	351	57	15182
GO:0031329	regulation of cellular catabolic process	5.76763	0.00312717	9	745	54	14788
GO:0007169	transmembrane receptor protein tyrosine kinase signaling pathway	5.76745	0.00312773	7	473	56	15060
GO:0019221	cytokine-mediated signaling pathway	5.76565	0.00313335	8	605	55	14928
GO:0010942	positive regulation of cell death	5.72595	0.00326024	8	609	55	14924
GO:0031100	animal organ regeneration	5.70769	0.00332033	3	71	60	15462
GO:0051093	negative regulation of developmental process	5.70617	0.00332538	9	752	54	14781
GO:2000106	regulation of leukocyte apoptotic process	5.66973	0.0034488	3	72	60	15461
GO:0010950	positive regulation of endopeptidase activity	5.66481	0.00346582	4	150	59	15383
GO:0015721	bile acid and bile salt transport	5.64887	0.00352148	2	20	61	15513
GO:0044253	positive regulation of multicellular organismal metabolic process	5.64887	0.00352148	2	20	61	15513
GO:0002251	organ or tissue specific immune response	5.64887	0.00352148	2	20	61	15513
GO:0002691	regulation of cellular extravasation	5.64887	0.00352148	2	20	61	15513
GO:0032967	positive regulation of collagen biosynthetic process	5.64887	0.00352148	2	20	61	15513
GO:0033688	regulation of osteoblast proliferation	5.64887	0.00352148	2	20	61	15513
GO:0010714	positive regulation of collagen metabolic process	5.64887	0.00352148	2	20	61	15513
GO:1901576	organic substance biosynthetic process	5.64276	0.00354308	26	3892	37	11641
GO:0043229	intracellular organelle	5.63673	0.00356452	46	8649	17	6884
GO:0010721	negative regulation of cell development	5.61312	0.00364967	5	250	58	15283
GO:0014706	striated muscle tissue development	5.59543	0.00371479	3	74	60	15459
GO:2000406	positive regulation of T cell migration	5.5605	0.00384686	2	21	61	15512
GO:0048027	mRNA 5'-UTR binding	5.5605	0.00384686	2	21	61	15512
GO:0110020	regulation of actomyosin structure organization	5.55907	0.00385235	3	75	60	15458
GO:0048513	animal organ development	5.52104	0.00400169	11	1081	52	14452
GO:0010975	regulation of neuron projection development	5.51386	0.0040305	6	370	57	15163
GO:0070180	large ribosomal subunit rRNA binding	5.51164	0.0040395	1	0	62	15533
GO:0045031	ATP-activated adenosine receptor activity	5.51164	0.0040395	1	0	62	15533
GO:0070702	inner mucus layer	5.51164	0.0040395	1	0	62	15533
GO:0070703	outer mucus layer	5.51164	0.0040395	1	0	62	15533
GO:0071228	cellular response to tumor cell	5.51164	0.0040395	1	0	62	15533
GO:2000808	negative regulation of synaptic vesicle clustering	5.51164	0.0040395	1	0	62	15533
GO:0048757	pigment granule maturation	5.51164	0.0040395	1	0	62	15533
GO:1903673	mitotic cleavage furrow formation	5.51164	0.0040395	1	0	62	15533
GO:0001792	polymeric immunoglobulin receptor activity	5.51164	0.0040395	1	0	62	15533
GO:1904695	positive regulation of vascular smooth muscle contraction	5.51164	0.0040395	1	0	62	15533
GO:0002041	intussusceptive angiogenesis	5.51164	0.0040395	1	0	62	15533
GO:0001998	angiotensin-mediated vasoconstriction involved in regulation of systemic arterial blood pressure	5.51164	0.0040395	1	0	62	15533
GO:1905271	regulation of proton-transporting ATP synthase activity, rotational mechanism	5.51164	0.0040395	1	0	62	15533
GO:1905273	positive regulation of proton-transporting ATP synthase activity, rotational mechanism	5.51164	0.0040395	1	0	62	15533
GO:0002477	antigen processing and presentation of exogenous peptide antigen via MHC class Ib	5.51164	0.0040395	1	0	62	15533
GO:0002481	antigen processing and presentation of exogenous protein antigen via MHC class Ib, TAP-dependent	5.51164	0.0040395	1	0	62	15533
GO:0030623	U5 snRNA binding	5.51164	0.0040395	1	0	62	15533
GO:0035375	zymogen binding	5.51164	0.0040395	1	0	62	15533
GO:1990478	response to ultrasound	5.51164	0.0040395	1	0	62	15533
GO:0009628	response to abiotic stimulus	5.49211	0.00411913	10	928	53	14605
GO:0009636	response to toxic substance	5.48805	0.0041359	6	372	57	15161
GO:0051220	cytoplasmic sequestering of protein	5.47608	0.00418569	2	22	61	15511
GO:0033077	T cell differentiation in thymus	5.47608	0.00418569	2	22	61	15511
GO:0051241	negative regulation of multicellular organismal process	5.46202	0.00424495	10	932	53	14601
GO:0022603	regulation of anatomical structure morphogenesis	5.45453	0.00427688	10	933	53	14600
GO:0032231	regulation of actin filament bundle assembly	5.45297	0.00428357	3	78	60	15455
GO:0010595	positive regulation of endothelial cell migration	5.45297	0.00428357	3	78	60	15455
GO:0097305	response to alcohol	5.44067	0.00433656	4	160	59	15373
GO:0030522	intracellular receptor signaling pathway	5.44067	0.00433656	4	160	59	15373
GO:0042990	regulation of transcription factor import into nucleus	5.41855	0.00443356	3	79	60	15454
GO:0009058	biosynthetic process	5.41848	0.00443387	26	3953	37	11580
GO:0006139	nucleobase-containing compound metabolic process	5.41486	0.00444995	26	3954	37	11579
GO:1904680	peptide transmembrane transporter activity	5.3953	0.00453787	2	23	61	15510
GO:0050793	regulation of developmental process	5.38812	0.00457054	17	2152	46	13381
GO:1903578	regulation of ATP metabolic process	5.38459	0.0045867	3	80	60	15453
GO:0032496	response to lipopolysaccharide	5.37117	0.00464871	5	265	58	15268
GO:0010952	positive regulation of peptidase activity	5.2929	0.00502715	4	167	59	15366
GO:0016525	negative regulation of angiogenesis	5.28535	0.00506524	3	83	60	15450
GO:1905330	regulation of morphogenesis of an epithelium	5.27236	0.00513148	4	168	59	15365
GO:0051128	regulation of cellular component organization	5.2702	0.00514257	17	2177	46	13356
GO:0051651	maintenance of location in cell	5.25312	0.00523119	3	84	60	15449
GO:0005796	Golgi lumen	5.25312	0.00523119	3	84	60	15449
GO:0010810	regulation of cell-substrate adhesion	5.25196	0.00523725	4	169	59	15364
GO:0005520	insulin-like growth factor binding	5.24348	0.00528184	2	25	61	15508
GO:2000181	negative regulation of blood vessel morphogenesis	5.22129	0.00540038	3	85	60	15448
GO:1902230	negative regulation of intrinsic apoptotic signaling pathway in response to DNA damage	5.17197	0.0056734	2	26	61	15507
GO:1903580	positive regulation of ATP metabolic process	5.17197	0.0056734	2	26	61	15507
GO:1904666	regulation of ubiquitin protein ligase activity	5.1588	0.00574858	3	87	60	15446
GO:2001243	negative regulation of intrinsic apoptotic signaling pathway	5.12813	0.00592763	3	88	60	15445
GO:0060537	muscle tissue development	5.12813	0.00592763	3	88	60	15445
GO:0042493	response to drug	5.10835	0.00604605	8	676	55	14857
GO:0022029	telencephalon cell migration	5.1031	0.00607788	2	27	61	15506
GO:2000403	positive regulation of lymphocyte migration	5.1031	0.00607788	2	27	61	15506
GO:2000404	regulation of T cell migration	5.1031	0.00607788	2	27	61	15506
GO:0032965	regulation of collagen biosynthetic process	5.1031	0.00607788	2	27	61	15506
GO:0033198	response to ATP	5.1031	0.00607788	2	27	61	15506
GO:0120035	regulation of plasma membrane bounded cell projection organization	5.08722	0.00617514	7	537	56	14996
GO:1901343	negative regulation of vasculature development	5.03831	0.0064847	3	91	60	15442
GO:0031344	regulation of cell projection organization	4.99999	0.00673799	7	546	56	14987
GO:0000462	maturation of SSU-rRNA from tricistronic rRNA transcript (SSU-rRNA, 5.8S rRNA, LSU-rRNA)	4.9726	0.00692514	2	29	61	15504
GO:0001890	placenta development	4.9726	0.00692514	2	29	61	15504
GO:0031904	endosome lumen	4.9726	0.00692514	2	29	61	15504
GO:0007160	cell-matrix adhesion	4.95161	0.00707204	3	94	60	15439
GO:0010038	response to metal ion	4.93259	0.00720782	5	295	58	15238
GO:0032271	regulation of protein polymerization	4.92466	0.00726517	4	186	59	15347
GO:0045185	maintenance of protein location	4.92337	0.00727461	3	95	60	15438
GO:0001503	ossification	4.92337	0.00727461	3	95	60	15438
GO:0071310	cellular response to organic substance	4.9187	0.00730861	11	1173	52	14360
GO:0021885	forebrain cell migration	4.91065	0.00736771	2	30	61	15503
GO:0030049	muscle filament sliding	4.91065	0.00736771	2	30	61	15503
GO:0033275	actin-myosin filament sliding	4.91065	0.00736771	2	30	61	15503
GO:0006950	response to stress	4.89896	0.00745432	19	2649	44	12884
GO:0005737	cytoplasm	4.87558	0.00763067	26	4109	37	11424
GO:0046483	heterocycle metabolic process	4.86556	0.00770753	26	4112	37	11421
GO:0045296	cadherin binding	4.8647	0.00771412	5	300	58	15233
GO:0097421	liver regeneration	4.85072	0.00782277	2	31	61	15502
GO:0048008	platelet-derived growth factor receptor signaling pathway	4.85072	0.00782277	2	31	61	15502
GO:0010712	regulation of collagen metabolic process	4.85072	0.00782277	2	31	61	15502
GO:0070288	ferritin complex	4.82048	0.00806294	1	1	62	15532
GO:0070427	nucleotide-binding oligomerization domain containing 1 signaling pathway	4.82048	0.00806294	1	1	62	15532
GO:0070701	mucus layer	4.82048	0.00806294	1	1	62	15532
GO:0071283	cellular response to iron(III) ion	4.82048	0.00806294	1	1	62	15532
GO:0045994	positive regulation of translational initiation by iron	4.82048	0.00806294	1	1	62	15532
GO:0071750	dimeric IgA immunoglobulin complex	4.82048	0.00806294	1	1	62	15532
GO:0071752	secretory dimeric IgA immunoglobulin complex	4.82048	0.00806294	1	1	62	15532
GO:1900390	regulation of iron ion import	4.82048	0.00806294	1	1	62	15532
GO:2000434	regulation of protein neddylation	4.82048	0.00806294	1	1	62	15532
GO:2000435	negative regulation of protein neddylation	4.82048	0.00806294	1	1	62	15532
GO:0022605	oogenesis stage	4.82048	0.00806294	1	1	62	15532
GO:0097498	endothelial tube lumen extension	4.82048	0.00806294	1	1	62	15532
GO:1902766	skeletal muscle satellite cell migration	4.82048	0.00806294	1	1	62	15532
GO:0000461	endonucleolytic cleavage to generate mature 3'-end of SSU-rRNA from (SSU-rRNA, 5.8S rRNA, LSU-rRNA)	4.82048	0.00806294	1	1	62	15532
GO:1903378	positive regulation of oxidative stress-induced neuron intrinsic apoptotic signaling pathway	4.82048	0.00806294	1	1	62	15532
GO:1904432	regulation of ferrous iron binding	4.82048	0.00806294	1	1	62	15532
GO:1904434	positive regulation of ferrous iron binding	4.82048	0.00806294	1	1	62	15532
GO:1904435	regulation of transferrin receptor binding	4.82048	0.00806294	1	1	62	15532
GO:1904437	positive regulation of transferrin receptor binding	4.82048	0.00806294	1	1	62	15532
GO:1904438	regulation of ferrous iron import across plasma membrane	4.82048	0.00806294	1	1	62	15532
GO:1904440	positive regulation of ferrous iron import across plasma membrane	4.82048	0.00806294	1	1	62	15532
GO:0051548	negative regulation of keratinocyte migration	4.82048	0.00806294	1	1	62	15532
GO:0051717	inositol-1,3,4,5-tetrakisphosphate 3-phosphatase activity	4.82048	0.00806294	1	1	62	15532
GO:0051800	phosphatidylinositol-3,4-bisphosphate 3-phosphatase activity	4.82048	0.00806294	1	1	62	15532
GO:0002415	immunoglobulin transcytosis in epithelial cells mediated by polymeric immunoglobulin receptor	4.82048	0.00806294	1	1	62	15532
GO:0008043	intracellular ferritin complex	4.82048	0.00806294	1	1	62	15532
GO:0034758	positive regulation of iron ion transport	4.82048	0.00806294	1	1	62	15532
GO:0034761	positive regulation of iron ion transmembrane transport	4.82048	0.00806294	1	1	62	15532
GO:0036324	vascular endothelial growth factor receptor-2 signaling pathway	4.82048	0.00806294	1	1	62	15532
GO:2000058	regulation of protein ubiquitination involved in ubiquitin-dependent protein catabolic process	4.81352	0.00811922	3	99	60	15434
GO:0030162	regulation of proteolysis	4.8016	0.00821659	8	713	55	14820
GO:0044246	regulation of multicellular organismal metabolic process	4.79268	0.0082902	2	32	61	15501
GO:0045104	intermediate filament cytoskeleton organization	4.79268	0.0082902	2	32	61	15501
GO:0031941	filamentous actin	4.79268	0.0082902	2	32	61	15501
GO:0010243	response to organonitrogen compound	4.77769	0.00841542	8	716	55	14817
GO:0006725	cellular aromatic compound metabolic process	4.75304	0.00862541	26	4146	37	11387
GO:0009894	regulation of catabolic process	4.74761	0.00867236	9	874	54	14659
GO:0043473	pigmentation	4.73643	0.00876992	2	33	61	15500
GO:0045103	intermediate filament-based process	4.73643	0.00876992	2	33	61	15500
GO:0001936	regulation of endothelial cell proliferation	4.70838	0.00901937	3	103	60	15430
GO:0043281	regulation of cysteine-type endopeptidase activity involved in apoptotic process	4.69666	0.00912566	4	199	59	15334
GO:0042992	negative regulation of transcription factor import into nucleus	4.68186	0.00926181	2	34	61	15499
GO:1902229	regulation of intrinsic apoptotic signaling pathway in response to DNA damage	4.68186	0.00926181	2	34	61	15499
GO:0048545	response to steroid hormone	4.67984	0.00928047	4	200	59	15333
GO:0042127	regulation of cell proliferation	4.66511	0.0094182	12	1388	51	14145
GO:0031333	negative regulation of protein complex assembly	4.65746	0.00949052	3	105	60	15428
GO:0042592	homeostatic process	4.64935	0.00956781	11	1218	52	14315
GO:0045727	positive regulation of translation	4.6324	0.0097314	3	106	60	15427
GO:1902904	negative regulation of supramolecular fiber organization	4.6324	0.0097314	3	106	60	15427
GO:0044364	disruption of cells of other organism	4.62887	0.00976576	2	35	61	15498
GO:0031640	killing of cells of other organism	4.62887	0.00976576	2	35	61	15498
GO:0098542	defense response to other organism	4.5939	0.0101133	5	321	58	15212
GO:0032355	response to estradiol	4.58303	0.0102238	3	108	60	15425
GO:0048584	positive regulation of response to stimulus	4.56179	0.0104433	15	1955	48	13578
GO:0051592	response to calcium ion	4.53466	0.0107305	3	110	60	15423
GO:0044260	cellular macromolecule metabolic process	4.51173	0.0109794	32	5574	31	9959
GO:0004857	enzyme inhibitor activity	4.4964	0.011149	5	329	58	15204
GO:0005515	protein binding	4.48644	0.0112607	50	10142	13	5391
GO:0044464	cell part	4.48095	0.0113226	62	13997	1	1536
GO:0045843	negative regulation of striated muscle tissue development	4.47862	0.011349	2	38	61	15495
GO:0051898	negative regulation of protein kinase B signaling	4.47862	0.011349	2	38	61	15495
GO:0090317	negative regulation of intracellular protein transport	4.47862	0.011349	2	38	61	15495
GO:0070887	cellular response to chemical stimulus	4.47859	0.0113494	12	1423	51	14110
GO:0030100	regulation of endocytosis	4.46967	0.0114511	4	213	59	15320
GO:0009719	response to endogenous stimulus	4.46054	0.0115561	9	916	54	14617
GO:0051493	regulation of cytoskeleton organization	4.45935	0.0115699	6	464	57	15069
GO:1901698	response to nitrogen compound	4.45699	0.0115972	8	758	55	14775
GO:0071222	cellular response to lipopolysaccharide	4.44075	0.0117871	3	114	60	15419
GO:0002576	platelet degranulation	4.44075	0.0117871	3	114	60	15419
GO:0007568	aging	4.43867	0.0118116	4	215	59	15318
GO:0042887	amide transmembrane transporter activity	4.43119	0.0119003	2	39	61	15494
GO:0070252	actin-mediated cell contraction	4.43119	0.0119003	2	39	61	15494
GO:0048635	negative regulation of muscle organ development	4.43119	0.0119003	2	39	61	15494
GO:0030336	negative regulation of cell migration	4.4233	0.0119946	4	216	59	15317
GO:0051494	negative regulation of cytoskeleton organization	4.41783	0.0120603	3	115	60	15418
GO:0051130	positive regulation of cellular component organization	4.41733	0.0120664	10	1088	53	14445
GO:0016314	phosphatidylinositol-3,4,5-trisphosphate 3-phosphatase activity	4.417	0.0120704	1	2	62	15531
GO:0043366	beta selection	4.417	0.0120704	1	2	62	15531
GO:0043476	pigment accumulation	4.417	0.0120704	1	2	62	15531
GO:0043482	cellular pigment accumulation	4.417	0.0120704	1	2	62	15531
GO:0070236	negative regulation of activation-induced cell death of T cells	4.417	0.0120704	1	2	62	15531
GO:0070278	extracellular matrix constituent secretion	4.417	0.0120704	1	2	62	15531
GO:0070644	vitamin D response element binding	4.417	0.0120704	1	2	62	15531
GO:0071745	IgA immunoglobulin complex	4.417	0.0120704	1	2	62	15531
GO:0071746	IgA immunoglobulin complex, circulating	4.417	0.0120704	1	2	62	15531
GO:0071748	monomeric IgA immunoglobulin complex	4.417	0.0120704	1	2	62	15531
GO:0071749	polymeric IgA immunoglobulin complex	4.417	0.0120704	1	2	62	15531
GO:0071751	secretory IgA immunoglobulin complex	4.417	0.0120704	1	2	62	15531
GO:0097107	postsynaptic density assembly	4.417	0.0120704	1	2	62	15531
GO:0072717	cellular response to actinomycin D	4.417	0.0120704	1	2	62	15531
GO:0047374	methylumbelliferyl-acetate deacetylase activity	4.417	0.0120704	1	2	62	15531
GO:0097487	multivesicular body, internal vesicle	4.417	0.0120704	1	2	62	15531
GO:0098698	postsynaptic specialization assembly	4.417	0.0120704	1	2	62	15531
GO:0000386	second spliceosomal transesterification activity	4.417	0.0120704	1	2	62	15531
GO:0050692	DBD domain binding	4.417	0.0120704	1	2	62	15531
GO:1903984	positive regulation of TRAIL-activated apoptotic signaling pathway	4.417	0.0120704	1	2	62	15531
GO:0002309	T cell proliferation involved in immune response	4.417	0.0120704	1	2	62	15531
GO:0002414	immunoglobulin transcytosis in epithelial cells	4.417	0.0120704	1	2	62	15531
GO:0002428	antigen processing and presentation of peptide antigen via MHC class Ib	4.417	0.0120704	1	2	62	15531
GO:0004886	9-cis retinoic acid receptor activity	4.417	0.0120704	1	2	62	15531
GO:0005589	collagen type VI trimer	4.417	0.0120704	1	2	62	15531
GO:0006447	regulation of translational initiation by iron	4.417	0.0120704	1	2	62	15531
GO:0034059	response to anoxia	4.417	0.0120704	1	2	62	15531
GO:0034097	response to cytokine	4.40146	0.0122594	6	470	57	15063
GO:0016020	membrane	4.39792	0.012303	36	6561	27	8972
GO:0030534	adult behavior	4.39514	0.0123371	3	116	60	15417
GO:0052548	regulation of endopeptidase activity	4.39017	0.0123987	5	338	58	15195
GO:0045933	positive regulation of muscle contraction	4.38499	0.0124631	2	40	61	15493
GO:1901862	negative regulation of muscle tissue development	4.38499	0.0124631	2	40	61	15493
GO:0010596	negative regulation of endothelial cell migration	4.38499	0.0124631	2	40	61	15493
GO:0051438	regulation of ubiquitin-protein transferase activity	4.3504	0.0129017	3	118	60	15415
GO:2000107	negative regulation of leukocyte apoptotic process	4.33994	0.0130373	2	41	61	15492
GO:0043401	steroid hormone mediated signaling pathway	4.32834	0.0131895	3	119	60	15414
GO:1904813	ficolin-1-rich granule lumen	4.32834	0.0131895	3	119	60	15414
GO:0044238	primary metabolic process	4.31916	0.0133111	41	7824	22	7709
GO:0090287	regulation of cellular response to growth factor stimulus	4.31798	0.0133267	4	223	59	15310
GO:2000401	regulation of lymphocyte migration	4.296	0.0136229	2	42	61	15491
GO:0048260	positive regulation of receptor-mediated endocytosis	4.296	0.0136229	2	42	61	15491
GO:0030490	maturation of SSU-rRNA	4.296	0.0136229	2	42	61	15491
GO:0005844	polysome	4.296	0.0136229	2	42	61	15491
GO:0046683	response to organophosphorus	4.26337	0.0140748	3	122	60	15411
GO:2000116	regulation of cysteine-type endopeptidase activity	4.25954	0.0141288	4	227	59	15306
GO:0007167	enzyme linked receptor protein signaling pathway	4.23713	0.014449	7	634	56	14899
GO:0033157	regulation of intracellular protein transport	4.23078	0.0145411	4	229	59	15304
GO:0071219	cellular response to molecule of bacterial origin	4.22104	0.0146834	3	124	60	15409
GO:0031099	regeneration	4.22104	0.0146834	3	124	60	15409
GO:0035821	modification of morphology or physiology of other organism	4.22104	0.0146834	3	124	60	15409
GO:2000146	negative regulation of cell motility	4.21651	0.0147501	4	230	59	15303
GO:0043525	positive regulation of neuron apoptotic process	4.21125	0.0148279	2	44	61	15489
GO:0098531	transcription factor activity, direct ligand regulated sequence-specific DNA binding	4.21125	0.0148279	2	44	61	15489
GO:0051496	positive regulation of stress fiber assembly	4.21125	0.0148279	2	44	61	15489
GO:0004879	nuclear receptor activity	4.21125	0.0148279	2	44	61	15489
GO:0048518	positive regulation of biological process	4.18716	0.0151893	29	4999	34	10534
GO:0007519	skeletal muscle tissue development	4.17034	0.015447	2	45	61	15488
GO:1901360	organic cyclic compound metabolic process	4.15345	0.0157101	26	4338	37	11195
GO:1901363	heterocyclic compound binding	4.135	0.0160027	30	5246	33	10287
GO:0070235	regulation of activation-induced cell death of T cells	4.13131	0.0160619	1	3	62	15530
GO:0070318	positive regulation of G0 to G1 transition	4.13131	0.0160619	1	3	62	15530
GO:0070431	nucleotide-binding oligomerization domain containing 2 signaling pathway	4.13131	0.0160619	1	3	62	15530
GO:0106017	phosphatidylinositol-3,4-bisphosphate phosphatase activity	4.13131	0.0160619	1	3	62	15530
GO:2000389	regulation of neutrophil extravasation	4.13131	0.0160619	1	3	62	15530
GO:1900747	negative regulation of vascular endothelial growth factor signaling pathway	4.13131	0.0160619	1	3	62	15530
GO:0097106	postsynaptic density organization	4.13131	0.0160619	1	3	62	15530
GO:0072716	response to actinomycin D	4.13131	0.0160619	1	3	62	15530
GO:0097577	sequestering of iron ion	4.13131	0.0160619	1	3	62	15530
GO:1902410	mitotic cytokinetic process	4.13131	0.0160619	1	3	62	15530
GO:1902527	positive regulation of protein monoubiquitination	4.13131	0.0160619	1	3	62	15530
GO:0099084	postsynaptic specialization organization	4.13131	0.0160619	1	3	62	15530
GO:1903121	regulation of TRAIL-activated apoptotic signaling pathway	4.13131	0.0160619	1	3	62	15530
GO:1903223	positive regulation of oxidative stress-induced neuron death	4.13131	0.0160619	1	3	62	15530
GO:1903237	negative regulation of leukocyte tethering or rolling	4.13131	0.0160619	1	3	62	15530
GO:1903690	negative regulation of wound healing, spreading of epidermal cells	4.13131	0.0160619	1	3	62	15530
GO:0051022	Rho GDP-dissociation inhibitor binding	4.13131	0.0160619	1	3	62	15530
GO:0051434	BH3 domain binding	4.13131	0.0160619	1	3	62	15530
GO:0003278	apoptotic process involved in heart morphogenesis	4.13131	0.0160619	1	3	62	15530
GO:0003873	6-phosphofructo-2-kinase activity	4.13131	0.0160619	1	3	62	15530
GO:0004331	fructose-2,6-bisphosphate 2-phosphatase activity	4.13131	0.0160619	1	3	62	15530
GO:0005853	eukaryotic translation elongation factor 1 complex	4.13131	0.0160619	1	3	62	15530
GO:0006003	fructose 2,6-bisphosphate metabolic process	4.13131	0.0160619	1	3	62	15530
GO:0032286	central nervous system myelin maintenance	4.13131	0.0160619	1	3	62	15530
GO:0006880	intracellular sequestering of iron ion	4.13131	0.0160619	1	3	62	15530
GO:0006924	activation-induced cell death of T cells	4.13131	0.0160619	1	3	62	15530
GO:0033059	cellular pigmentation	4.13131	0.0160619	1	3	62	15530
GO:0060024	rhythmic synaptic transmission	4.13131	0.0160619	1	3	62	15530
GO:0034756	regulation of iron ion transport	4.13131	0.0160619	1	3	62	15530
GO:0034759	regulation of iron ion transmembrane transport	4.13131	0.0160619	1	3	62	15530
GO:0060528	secretory columnal luminar epithelial cell differentiation involved in prostate glandular acinus development	4.13131	0.0160619	1	3	62	15530
GO:0060591	chondroblast differentiation	4.13131	0.0160619	1	3	62	15530
GO:1990254	keratin filament binding	4.13131	0.0160619	1	3	62	15530
GO:0090071	negative regulation of ribosome biogenesis	4.13131	0.0160619	1	3	62	15530
GO:0070228	regulation of lymphocyte apoptotic process	4.13036	0.0160771	2	46	61	15487
GO:0052547	regulation of peptidase activity	4.11271	0.0163633	5	363	58	15170
GO:0030659	cytoplasmic vesicle membrane	4.09877	0.016593	7	652	56	14881
GO:0034504	protein localization to nucleus	4.09848	0.0165979	3	130	60	15403
GO:0010812	negative regulation of cell-substrate adhesion	4.09126	0.0167181	2	47	61	15486
GO:0010770	positive regulation of cell morphogenesis involved in differentiation	4.07867	0.0169299	3	131	60	15402
GO:0045765	regulation of angiogenesis	4.07776	0.0169454	4	240	59	15293
GO:0014070	response to organic cyclic compound	4.07623	0.0169713	7	655	56	14878
GO:0097435	supramolecular fiber organization	4.07056	0.0170678	5	367	58	15166
GO:0045664	regulation of neuron differentiation	4.0648	0.0171664	6	507	57	15026
GO:1902531	regulation of intracellular signal transduction	4.05908	0.0172649	13	1692	50	13841
GO:0017038	protein import	4.05903	0.0172657	3	132	60	15401
GO:0043392	negative regulation of DNA binding	4.05302	0.0173699	2	48	61	15485
GO:0051716	cellular response to stimulus	4.02521	0.0178597	17	2476	46	13057
GO:0043170	macromolecule metabolic process	4.00587	0.0182085	36	6710	27	8823
GO:0051239	regulation of multicellular organismal process	3.99939	0.0183268	17	2483	46	13050
GO:0001525	angiogenesis	3.9847	0.0185981	4	247	59	15286
GO:0032781	positive regulation of ATPase activity	3.97894	0.0187054	2	50	61	15483
GO:0045862	positive regulation of proteolysis	3.97783	0.0187263	5	376	58	15157
GO:0031396	regulation of protein ubiquitination	3.97166	0.0188421	4	248	59	15285
GO:0012506	vesicle membrane	3.96567	0.0189554	7	670	56	14863
GO:0051240	positive regulation of multicellular organismal process	3.96165	0.0190318	11	1346	52	14187
GO:0097159	organic cyclic compound binding	3.94933	0.0192675	30	5314	33	10219
GO:0014074	response to purine-containing compound	3.9446	0.0193589	3	138	60	15395
GO:0044237	cellular metabolic process	3.9284	0.0196751	41	7978	22	7555
GO:0010769	regulation of cell morphogenesis involved in differentiation	3.92016	0.019838	4	252	59	15281
GO:0006955	immune response	3.9175	0.0198908	8	837	55	14696
GO:0016724	oxidoreductase activity, oxidizing metal ions, oxygen as acceptor	3.91015	0.0200375	1	4	62	15529
GO:0042494	detection of bacterial lipoprotein	3.91015	0.0200375	1	4	62	15529
GO:0043426	MRF binding	3.91015	0.0200375	1	4	62	15529
GO:0045040	protein import into mitochondrial outer membrane	3.91015	0.0200375	1	4	62	15529
GO:0019763	immunoglobulin receptor activity	3.91015	0.0200375	1	4	62	15529
GO:0045298	tubulin complex	3.91015	0.0200375	1	4	62	15529
GO:0023041	neuronal signal transduction	3.91015	0.0200375	1	4	62	15529
GO:0098556	cytoplasmic side of rough endoplasmic reticulum membrane	3.91015	0.0200375	1	4	62	15529
GO:1902525	regulation of protein monoubiquitination	3.91015	0.0200375	1	4	62	15529
GO:0098574	cytoplasmic side of lysosomal membrane	3.91015	0.0200375	1	4	62	15529
GO:1902548	negative regulation of cellular response to vascular endothelial growth factor stimulus	3.91015	0.0200375	1	4	62	15529
GO:0051021	GDP-dissociation inhibitor binding	3.91015	0.0200375	1	4	62	15529
GO:1904995	negative regulation of leukocyte adhesion to vascular endothelial cell	3.91015	0.0200375	1	4	62	15529
GO:0004322	ferroxidase activity	3.91015	0.0200375	1	4	62	15529
GO:0055012	ventricular cardiac muscle cell differentiation	3.91015	0.0200375	1	4	62	15529
GO:0031905	early endosome lumen	3.91015	0.0200375	1	4	62	15529
GO:0033591	response to L-ascorbic acid	3.91015	0.0200375	1	4	62	15529
GO:0033603	positive regulation of dopamine secretion	3.91015	0.0200375	1	4	62	15529
GO:0010041	response to iron(III) ion	3.91015	0.0200375	1	4	62	15529
GO:0060179	male mating behavior	3.91015	0.0200375	1	4	62	15529
GO:1990868	response to chemokine	3.91015	0.0200375	1	4	62	15529
GO:1990869	cellular response to chemokine	3.91015	0.0200375	1	4	62	15529
GO:0038027	apolipoprotein A-I-mediated signaling pathway	3.91015	0.0200375	1	4	62	15529
GO:0090324	negative regulation of oxidative phosphorylation	3.91015	0.0200375	1	4	62	15529
GO:0019843	rRNA binding	3.90788	0.020083	2	52	61	15481
GO:0071806	protein transmembrane transport	3.90788	0.020083	2	52	61	15481
GO:0051893	regulation of focal adhesion assembly	3.90788	0.020083	2	52	61	15481
GO:0006826	iron ion transport	3.90788	0.020083	2	52	61	15481
GO:0090109	regulation of cell-substrate junction assembly	3.90788	0.020083	2	52	61	15481
GO:0031960	response to corticosteroid	3.9077	0.0200866	3	140	60	15393
GO:0031589	cell-substrate adhesion	3.88948	0.020456	3	141	60	15392
GO:0048306	calcium-dependent protein binding	3.87341	0.0207873	2	53	61	15480
GO:0003707	steroid hormone receptor activity	3.87341	0.0207873	2	53	61	15480
GO:0061035	regulation of cartilage development	3.87341	0.0207873	2	53	61	15480
GO:0051271	negative regulation of cellular component movement	3.85715	0.0211281	4	257	59	15276
GO:0036293	response to decreased oxygen levels	3.85715	0.0211281	4	257	59	15276
GO:0051100	negative regulation of binding	3.85346	0.0212062	3	143	60	15390
GO:0034641	cellular nitrogen compound metabolic process	3.85293	0.0212176	26	4442	37	11091
GO:1903051	negative regulation of proteolysis involved in cellular protein catabolic process	3.83962	0.0215018	2	54	61	15479
GO:2001242	regulation of intrinsic apoptotic signaling pathway	3.83567	0.0215869	3	144	60	15389
GO:0016239	positive regulation of macroautophagy	3.80647	0.0222265	2	55	61	15478
GO:0043542	endothelial cell migration	3.80647	0.0222265	2	55	61	15478
GO:1903391	regulation of adherens junction organization	3.80647	0.0222265	2	55	61	15478
GO:0032387	negative regulation of intracellular transport	3.80647	0.0222265	2	55	61	15478
GO:0060193	positive regulation of lipase activity	3.80647	0.0222265	2	55	61	15478
GO:0035577	azurophil granule membrane	3.80647	0.0222265	2	55	61	15478
GO:0007626	locomotory behavior	3.8005	0.0223595	3	146	60	15387
GO:1901342	regulation of vasculature development	3.78349	0.0227432	4	263	59	15270
GO:0044092	negative regulation of molecular function	3.77679	0.0228961	9	1029	54	14504
GO:0046686	response to cadmium ion	3.77395	0.0229612	2	56	61	15477
GO:0050771	negative regulation of axonogenesis	3.77395	0.0229612	2	56	61	15477
GO:0005518	collagen binding	3.77395	0.0229612	2	56	61	15477
GO:0035580	specific granule lumen	3.77395	0.0229612	2	56	61	15477
GO:0009755	hormone-mediated signaling pathway	3.76588	0.0231472	3	148	60	15385
GO:0048522	positive regulation of cellular process	3.74993	0.0235193	26	4479	37	11054
GO:0042308	negative regulation of protein import into nucleus	3.74203	0.0237059	2	57	61	15476
GO:1903524	positive regulation of blood circulation	3.74203	0.0237059	2	57	61	15476
GO:1904590	negative regulation of protein import	3.74203	0.0237059	2	57	61	15476
GO:0098805	whole membrane	3.74174	0.0237127	10	1211	53	14322
GO:0009266	response to temperature stimulus	3.73179	0.0239499	3	150	60	15383
GO:0042985	negative regulation of amyloid precursor protein biosynthetic process	3.72981	0.0239973	1	5	62	15528
GO:0043152	induction of bacterial agglutination	3.72981	0.0239973	1	5	62	15528
GO:0019800	peptide cross-linking via chondroitin 4-sulfate glycosaminoglycan	3.72981	0.0239973	1	5	62	15528
GO:0019885	antigen processing and presentation of endogenous peptide antigen via MHC class I	3.72981	0.0239973	1	5	62	15528
GO:2001046	positive regulation of integrin-mediated signaling pathway	3.72981	0.0239973	1	5	62	15528
GO:0097136	Bcl-2 family protein complex	3.72981	0.0239973	1	5	62	15528
GO:1902177	positive regulation of oxidative stress-induced intrinsic apoptotic signaling pathway	3.72981	0.0239973	1	5	62	15528
GO:0048842	positive regulation of axon extension involved in axon guidance	3.72981	0.0239973	1	5	62	15528
GO:1903026	negative regulation of RNA polymerase II regulatory region sequence-specific DNA binding	3.72981	0.0239973	1	5	62	15528
GO:0050693	LBD domain binding	3.72981	0.0239973	1	5	62	15528
GO:1903689	regulation of wound healing, spreading of epidermal cells	3.72981	0.0239973	1	5	62	15528
GO:0001609	G-protein coupled adenosine receptor activity	3.72981	0.0239973	1	5	62	15528
GO:0051673	membrane disruption in other organism	3.72981	0.0239973	1	5	62	15528
GO:0003100	regulation of systemic arterial blood pressure by endothelin	3.72981	0.0239973	1	5	62	15528
GO:0030620	U2 snRNA binding	3.72981	0.0239973	1	5	62	15528
GO:0031088	platelet dense granule membrane	3.72981	0.0239973	1	5	62	15528
GO:0060074	synapse maturation	3.72981	0.0239973	1	5	62	15528
GO:0034594	phosphatidylinositol trisphosphate phosphatase activity	3.72981	0.0239973	1	5	62	15528
GO:0061002	negative regulation of dendritic spine morphogenesis	3.72981	0.0239973	1	5	62	15528
GO:0010997	anaphase-promoting complex binding	3.72981	0.0239973	1	5	62	15528
GO:0035749	myelin sheath adaxonal region	3.72981	0.0239973	1	5	62	15528
GO:0034248	regulation of cellular amide metabolic process	3.71594	0.0243326	5	403	58	15130
GO:0050770	regulation of axonogenesis	3.71494	0.0243568	3	151	60	15382
GO:0006367	transcription initiation from RNA polymerase II promoter	3.71494	0.0243568	3	151	60	15382
GO:0001906	cell killing	3.7107	0.0244604	2	58	61	15475
GO:0043434	response to peptide hormone	3.70011	0.0247207	4	270	59	15263
GO:0040013	negative regulation of locomotion	3.70011	0.0247207	4	270	59	15263
GO:0045596	negative regulation of cell differentiation	3.68191	0.025175	6	554	57	14979
GO:0008361	regulation of cell size	3.67993	0.0252247	2	59	61	15474
GO:1903320	regulation of protein modification by small protein conjugation or removal	3.67678	0.0253043	4	272	59	15261
GO:2001021	negative regulation of response to DNA damage stimulus	3.64971	0.0259987	2	60	61	15473
GO:0009593	detection of chemical stimulus	3.64971	0.0259987	2	60	61	15473
GO:0005938	cell cortex	3.61647	0.0268774	3	157	60	15376
GO:0045087	innate immune response	3.61571	0.0268977	5	414	58	15119
GO:0030154	cell differentiation	3.58463	0.027747	12	1613	51	13920
GO:0032403	protein complex binding	3.58219	0.0278147	7	726	56	14807
GO:0060284	regulation of cell development	3.58219	0.0278147	7	726	56	14807
GO:0043297	apical junction assembly	3.57765	0.0279414	1	6	62	15527
GO:0018298	protein-chromophore linkage	3.57765	0.0279414	1	6	62	15527
GO:0043931	ossification involved in bone maturation	3.57765	0.0279414	1	6	62	15527
GO:0070307	lens fiber cell development	3.57765	0.0279414	1	6	62	15527
GO:0070417	cellular response to cold	3.57765	0.0279414	1	6	62	15527
GO:0045475	locomotor rhythm	3.57765	0.0279414	1	6	62	15527
GO:0071281	cellular response to iron ion	3.57765	0.0279414	1	6	62	15527
GO:0021861	forebrain radial glial cell differentiation	3.57765	0.0279414	1	6	62	15527
GO:2000483	negative regulation of interleukin-8 secretion	3.57765	0.0279414	1	6	62	15527
GO:2000669	negative regulation of dendritic cell apoptotic process	3.57765	0.0279414	1	6	62	15527
GO:2000807	regulation of synaptic vesicle clustering	3.57765	0.0279414	1	6	62	15527
GO:0097512	cardiac myofibril	3.57765	0.0279414	1	6	62	15527
GO:1901526	positive regulation of mitophagy	3.57765	0.0279414	1	6	62	15527
GO:1902669	positive regulation of axon guidance	3.57765	0.0279414	1	6	62	15527
GO:0098779	positive regulation of mitophagy in response to mitochondrial depolarization	3.57765	0.0279414	1	6	62	15527
GO:1903376	regulation of oxidative stress-induced neuron intrinsic apoptotic signaling pathway	3.57765	0.0279414	1	6	62	15527
GO:0002483	antigen processing and presentation of endogenous peptide antigen	3.57765	0.0279414	1	6	62	15527
GO:0003056	regulation of vascular smooth muscle contraction	3.57765	0.0279414	1	6	62	15527
GO:0003084	positive regulation of systemic arterial blood pressure	3.57765	0.0279414	1	6	62	15527
GO:0003708	retinoic acid receptor activity	3.57765	0.0279414	1	6	62	15527
GO:0004771	sterol esterase activity	3.57765	0.0279414	1	6	62	15527
GO:0031642	negative regulation of myelination	3.57765	0.0279414	1	6	62	15527
GO:0031658	negative regulation of cyclin-dependent protein serine/threonine kinase activity involved in G1/S transition of mitotic cell cycle	3.57765	0.0279414	1	6	62	15527
GO:0033216	ferric iron import	3.57765	0.0279414	1	6	62	15527
GO:0033256	I-kappaB/NF-kappaB complex	3.57765	0.0279414	1	6	62	15527
GO:0008443	phosphofructokinase activity	3.57765	0.0279414	1	6	62	15527
GO:0060267	positive regulation of respiratory burst	3.57765	0.0279414	1	6	62	15527
GO:0060687	regulation of branching involved in prostate gland morphogenesis	3.57765	0.0279414	1	6	62	15527
GO:0060710	chorio-allantoic fusion	3.57765	0.0279414	1	6	62	15527
GO:0035357	peroxisome proliferator activated receptor signaling pathway	3.57765	0.0279414	1	6	62	15527
GO:0035385	Roundabout signaling pathway	3.57765	0.0279414	1	6	62	15527
GO:0036089	cleavage furrow formation	3.57765	0.0279414	1	6	62	15527
GO:1990712	HFE-transferrin receptor complex	3.57765	0.0279414	1	6	62	15527
GO:0014029	neural crest formation	3.57765	0.0279414	1	6	62	15527
GO:0070482	response to oxygen levels	3.57435	0.0280337	4	281	59	15252
GO:0042306	regulation of protein import into nucleus	3.56885	0.0281883	3	160	60	15373
GO:1900542	regulation of purine nucleotide metabolic process	3.56885	0.0281883	3	160	60	15373
GO:2001020	regulation of response to DNA damage stimulus	3.56885	0.0281883	3	160	60	15373
GO:0002685	regulation of leukocyte migration	3.56885	0.0281883	3	160	60	15373
GO:0030855	epithelial cell differentiation	3.56322	0.0283475	4	282	59	15251
GO:0099024	plasma membrane invagination	3.56214	0.0283779	2	63	61	15470
GO:0030048	actin filament-based movement	3.56214	0.0283779	2	63	61	15470
GO:0031093	platelet alpha granule lumen	3.56214	0.0283779	2	63	61	15470
GO:0033293	monocarboxylic acid binding	3.56214	0.0283779	2	63	61	15470
GO:0010001	glial cell differentiation	3.56214	0.0283779	2	63	61	15470
GO:0008152	metabolic process	3.54152	0.0289693	43	8650	20	6883
GO:1903363	negative regulation of cellular protein catabolic process	3.53394	0.0291898	2	64	61	15469
GO:1904589	regulation of protein import	3.52225	0.0295328	3	163	60	15370
GO:0030670	phagocytic vesicle membrane	3.50619	0.0300109	2	65	61	15468
GO:0002764	immune response-regulating signaling pathway	3.50171	0.0301459	5	427	58	15106
GO:0050678	regulation of epithelial cell proliferation	3.49746	0.0302742	4	288	59	15245
GO:0031625	ubiquitin protein ligase binding	3.49746	0.0302742	4	288	59	15245
GO:0010035	response to inorganic substance	3.48458	0.0306667	5	429	58	15104
GO:0005856	cytoskeleton	3.48043	0.030794	7	742	56	14791
GO:0046823	negative regulation of nucleocytoplasmic transport	3.4789	0.0308412	2	66	61	15467
GO:0050906	detection of stimulus involved in sensory perception	3.4789	0.0308412	2	66	61	15467
GO:1902905	positive regulation of supramolecular fiber organization	3.47664	0.0309109	3	166	60	15367
GO:0006140	regulation of nucleotide metabolic process	3.47664	0.0309109	3	166	60	15367
GO:0016477	cell migration	3.47418	0.0309872	7	743	56	14790
GO:0050764	regulation of phagocytosis	3.45205	0.0316806	2	67	61	15466
GO:0030324	lung development	3.45205	0.0316806	2	67	61	15466
GO:0019203	carbohydrate phosphatase activity	3.4461	0.0318698	1	7	62	15526
GO:1900122	positive regulation of receptor binding	3.4461	0.0318698	1	7	62	15526
GO:2000304	positive regulation of ceramide biosynthetic process	3.4461	0.0318698	1	7	62	15526
GO:0097157	pre-mRNA intronic binding	3.4461	0.0318698	1	7	62	15526
GO:2001171	positive regulation of ATP biosynthetic process	3.4461	0.0318698	1	7	62	15526
GO:0098554	cytoplasmic side of endoplasmic reticulum membrane	3.4461	0.0318698	1	7	62	15526
GO:0048853	forebrain morphogenesis	3.4461	0.0318698	1	7	62	15526
GO:0050308	sugar-phosphatase activity	3.4461	0.0318698	1	7	62	15526
GO:1903236	regulation of leukocyte tethering or rolling	3.4461	0.0318698	1	7	62	15526
GO:0051238	sequestering of metal ion	3.4461	0.0318698	1	7	62	15526
GO:0051400	BH domain binding	3.4461	0.0318698	1	7	62	15526
GO:1904714	regulation of chaperone-mediated autophagy	3.4461	0.0318698	1	7	62	15526
GO:0051901	positive regulation of mitochondrial depolarization	3.4461	0.0318698	1	7	62	15526
GO:0001973	adenosine receptor signaling pathway	3.4461	0.0318698	1	7	62	15526
GO:0002347	response to tumor cell	3.4461	0.0318698	1	7	62	15526
GO:1905244	regulation of modification of synaptic structure	3.4461	0.0318698	1	7	62	15526
GO:0002692	negative regulation of cellular extravasation	3.4461	0.0318698	1	7	62	15526
GO:0004300	enoyl-CoA hydratase activity	3.4461	0.0318698	1	7	62	15526
GO:0030619	U1 snRNA binding	3.4461	0.0318698	1	7	62	15526
GO:0006610	ribosomal protein import into nucleus	3.4461	0.0318698	1	7	62	15526
GO:0032493	response to bacterial lipoprotein	3.4461	0.0318698	1	7	62	15526
GO:0007270	neuron-neuron synaptic transmission	3.4461	0.0318698	1	7	62	15526
GO:0008199	ferric iron binding	3.4461	0.0318698	1	7	62	15526
GO:0060020	Bergmann glial cell differentiation	3.4461	0.0318698	1	7	62	15526
GO:0009629	response to gravity	3.4461	0.0318698	1	7	62	15526
GO:1990314	cellular response to insulin-like growth factor stimulus	3.4461	0.0318698	1	7	62	15526
GO:0090154	positive regulation of sphingolipid biosynthetic process	3.4461	0.0318698	1	7	62	15526
GO:0090394	negative regulation of excitatory postsynaptic potential	3.4461	0.0318698	1	7	62	15526
GO:0001101	response to acid chemical	3.44396	0.031938	4	293	59	15240
GO:0022604	regulation of cell morphogenesis	3.43382	0.0322634	5	435	58	15098
GO:0032507	maintenance of protein location in cell	3.42562	0.032529	2	68	61	15465
GO:0008344	adult locomotory behavior	3.42562	0.032529	2	68	61	15465
GO:0071704	organic substance metabolic process	3.4034	0.0332601	41	8200	22	7333
GO:0009611	response to wounding	3.40273	0.0332822	3	171	60	15362
GO:0010506	regulation of autophagy	3.40198	0.0333073	4	297	59	15236
GO:0048010	vascular endothelial growth factor receptor signaling pathway	3.39961	0.0333862	2	69	61	15464
GO:1900181	negative regulation of protein localization to nucleus	3.374	0.0342523	2	70	61	15463
GO:0030660	Golgi-associated vesicle membrane	3.374	0.0342523	2	70	61	15463
GO:0010324	membrane invagination	3.374	0.0342523	2	70	61	15463
GO:0048856	anatomical structure development	3.37368	0.0342635	18	2874	45	12659
GO:0045595	regulation of cell differentiation	3.36084	0.034706	11	1477	52	14056
GO:0044389	ubiquitin-like protein ligase binding	3.3505	0.0350669	4	302	59	15231
GO:0043462	regulation of ATPase activity	3.34878	0.0351272	2	71	61	15462
GO:0045981	positive regulation of nucleotide metabolic process	3.34878	0.0351272	2	71	61	15462
GO:1900544	positive regulation of purine nucleotide metabolic process	3.34878	0.0351272	2	71	61	15462
GO:0032088	negative regulation of NF-kappaB transcription factor activity	3.34878	0.0351272	2	71	61	15462
GO:0044320	cellular response to leptin stimulus	3.33029	0.0357826	1	8	62	15525
GO:0044754	autolysosome	3.33029	0.0357826	1	8	62	15525
GO:0070513	death domain binding	3.33029	0.0357826	1	8	62	15525
GO:0000447	endonucleolytic cleavage in ITS1 to separate SSU-rRNA from 5.8S rRNA and LSU-rRNA from tricistronic rRNA transcript (SSU-rRNA, 5.8S rRNA, LSU-rRNA)	3.33029	0.0357826	1	8	62	15525
GO:0050966	detection of mechanical stimulus involved in sensory perception of pain	3.33029	0.0357826	1	8	62	15525
GO:0051547	regulation of keratinocyte migration	3.33029	0.0357826	1	8	62	15525
GO:0002475	antigen processing and presentation via MHC class Ib	3.33029	0.0357826	1	8	62	15525
GO:0002480	antigen processing and presentation of exogenous peptide antigen via MHC class I, TAP-independent	3.33029	0.0357826	1	8	62	15525
GO:0003094	glomerular filtration	3.33029	0.0357826	1	8	62	15525
GO:0030948	negative regulation of vascular endothelial growth factor receptor signaling pathway	3.33029	0.0357826	1	8	62	15525
GO:0005742	mitochondrial outer membrane translocase complex	3.33029	0.0357826	1	8	62	15525
GO:0005916	fascia adherens	3.33029	0.0357826	1	8	62	15525
GO:0034101	erythrocyte homeostasis	3.33029	0.0357826	1	8	62	15525
GO:0010663	positive regulation of striated muscle cell apoptotic process	3.33029	0.0357826	1	8	62	15525
GO:0010666	positive regulation of cardiac muscle cell apoptotic process	3.33029	0.0357826	1	8	62	15525
GO:0060742	epithelial cell differentiation involved in prostate gland development	3.33029	0.0357826	1	8	62	15525
GO:0050772	positive regulation of axonogenesis	3.32394	0.0360107	2	72	61	15461
GO:0009968	negative regulation of signal transduction	3.32022	0.036145	9	1117	54	14416
GO:0006952	defense response	3.3182	0.0362179	8	940	55	14593
GO:0007155	cell adhesion	3.30406	0.0367339	7	771	56	14762
GO:0042060	wound healing	3.29947	0.0369028	2	73	61	15460
GO:0001938	positive regulation of endothelial cell proliferation	3.29947	0.0369028	2	73	61	15460
GO:0010631	epithelial cell migration	3.29947	0.0369028	2	73	61	15460
GO:1901216	positive regulation of neuron death	3.27535	0.0378035	2	74	61	15459
GO:0048259	regulation of receptor-mediated endocytosis	3.27535	0.0378035	2	74	61	15459
GO:0008150	biological_process	3.26891	0.0380479	62	14320	1	1213
GO:0005488	binding	3.26807	0.0380797	57	12641	6	2892
GO:0009725	response to hormone	3.26723	0.0381119	6	612	57	14921
GO:0022610	biological adhesion	3.26297	0.0382747	7	778	56	14755
GO:0051094	positive regulation of developmental process	3.25291	0.0386617	9	1131	54	14402
GO:0043535	regulation of blood vessel endothelial cell migration	3.25159	0.0387125	2	75	61	15458
GO:1904667	negative regulation of ubiquitin protein ligase activity	3.25159	0.0387125	2	75	61	15458
GO:0060191	regulation of lipase activity	3.25159	0.0387125	2	75	61	15458
GO:0010959	regulation of metal ion transport	3.25071	0.0387466	4	312	59	15221
GO:0006352	DNA-templated transcription, initiation	3.24871	0.0388243	3	182	60	15351
GO:0005730	nucleolus	3.23974	0.0391743	7	782	56	14751
GO:0017070	U6 snRNA binding	3.22691	0.0396798	1	9	62	15524
GO:0042582	azurophil granule	3.22691	0.0396798	1	9	62	15524
GO:0042612	MHC class I protein complex	3.22691	0.0396798	1	9	62	15524
GO:0043220	Schmidt-Lanterman incisure	3.22691	0.0396798	1	9	62	15524
GO:0043485	endosome to pigment granule transport	3.22691	0.0396798	1	9	62	15524
GO:0043495	protein membrane anchor	3.22691	0.0396798	1	9	62	15524
GO:0019883	antigen processing and presentation of endogenous antigen	3.22691	0.0396798	1	9	62	15524
GO:0071257	cellular response to electrical stimulus	3.22691	0.0396798	1	9	62	15524
GO:2000668	regulation of dendritic cell apoptotic process	3.22691	0.0396798	1	9	62	15524
GO:0072358	cardiovascular system development	3.22691	0.0396798	1	9	62	15524
GO:0046855	inositol phosphate dephosphorylation	3.22691	0.0396798	1	9	62	15524
GO:0097105	presynaptic membrane assembly	3.22691	0.0396798	1	9	62	15524
GO:0097205	renal filtration	3.22691	0.0396798	1	9	62	15524
GO:2001169	regulation of ATP biosynthetic process	3.22691	0.0396798	1	9	62	15524
GO:1901223	negative regulation of NIK/NF-kappaB signaling	3.22691	0.0396798	1	9	62	15524
GO:1903025	regulation of RNA polymerase II regulatory region sequence-specific DNA binding	3.22691	0.0396798	1	9	62	15524
GO:1904181	positive regulation of membrane depolarization	3.22691	0.0396798	1	9	62	15524
GO:0005766	primary lysosome	3.22691	0.0396798	1	9	62	15524
GO:0008097	5S rRNA binding	3.22691	0.0396798	1	9	62	15524
GO:0033605	positive regulation of catecholamine secretion	3.22691	0.0396798	1	9	62	15524
GO:0033690	positive regulation of osteoblast proliferation	3.22691	0.0396798	1	9	62	15524
GO:0060134	prepulse inhibition	3.22691	0.0396798	1	9	62	15524
GO:0060736	prostate gland growth	3.22691	0.0396798	1	9	62	15524
GO:0035646	endosome to melanosome transport	3.22691	0.0396798	1	9	62	15524
GO:0035988	chondrocyte proliferation	3.22691	0.0396798	1	9	62	15524
GO:0002682	regulation of immune system process	3.22096	0.0399168	10	1322	53	14211
GO:0032502	developmental process	3.21255	0.0402537	24	4234	39	11299
GO:0050790	regulation of catalytic activity	3.20679	0.0404862	14	2103	49	13430
GO:0055072	iron ion homeostasis	3.20508	0.0405555	2	77	61	15456
GO:0051495	positive regulation of cytoskeleton organization	3.1823	0.04149	3	187	60	15346
GO:0005539	glycosaminoglycan binding	3.1823	0.04149	3	187	60	15346
GO:0007584	response to nutrient	3.1823	0.04149	3	187	60	15346
GO:0050767	regulation of neurogenesis	3.17545	0.0417753	6	626	57	14907
GO:0045597	positive regulation of cell differentiation	3.16547	0.0421943	7	795	56	14738
GO:0030838	positive regulation of actin filament polymerization	3.15987	0.0424312	2	79	61	15454
GO:0051606	detection of stimulus	3.15633	0.0425816	3	189	60	15344
GO:0003674	molecular_function	3.1493	0.0428821	62	14353	1	1180
GO:0006936	muscle contraction	3.14347	0.0431328	3	190	60	15343
GO:1901888	regulation of cell junction assembly	3.13773	0.0433812	2	80	61	15453
GO:0042589	zymogen granule membrane	3.13358	0.0435615	1	10	62	15523
GO:0042711	maternal behavior	3.13358	0.0435615	1	10	62	15523
GO:0042984	regulation of amyloid precursor protein biosynthetic process	3.13358	0.0435615	1	10	62	15523
GO:0071803	positive regulation of podosome assembly	3.13358	0.0435615	1	10	62	15523
GO:0046838	phosphorylated carbohydrate dephosphorylation	3.13358	0.0435615	1	10	62	15523
GO:0097090	presynaptic membrane organization	3.13358	0.0435615	1	10	62	15523
GO:0000774	adenyl-nucleotide exchange factor activity	3.13358	0.0435615	1	10	62	15523
GO:0001893	maternal placenta development	3.13358	0.0435615	1	10	62	15523
GO:1904925	positive regulation of autophagy of mitochondrion in response to mitochondrial depolarization	3.13358	0.0435615	1	10	62	15523
GO:0052743	inositol tetrakisphosphate phosphatase activity	3.13358	0.0435615	1	10	62	15523
GO:0003159	morphogenesis of an endothelium	3.13358	0.0435615	1	10	62	15523
GO:0031672	A band	3.13358	0.0435615	1	10	62	15523
GO:0032052	bile acid binding	3.13358	0.0435615	1	10	62	15523
GO:0032585	multivesicular body membrane	3.13358	0.0435615	1	10	62	15523
GO:0060019	radial glial cell differentiation	3.13358	0.0435615	1	10	62	15523
GO:0060452	positive regulation of cardiac muscle contraction	3.13358	0.0435615	1	10	62	15523
GO:0061000	negative regulation of dendritic spine development	3.13358	0.0435615	1	10	62	15523
GO:0061154	endothelial tube morphogenesis	3.13358	0.0435615	1	10	62	15523
GO:0014067	negative regulation of phosphatidylinositol 3-kinase signaling	3.13358	0.0435615	1	10	62	15523
GO:0090151	establishment of protein localization to mitochondrial membrane	3.13358	0.0435615	1	10	62	15523
GO:0051098	regulation of binding	3.12695	0.0438512	4	325	59	15208
GO:0008565	protein transporter activity	3.11589	0.044339	2	81	61	15452
GO:0010771	negative regulation of cell morphogenesis involved in differentiation	3.11589	0.044339	2	81	61	15452
GO:0051444	negative regulation of ubiquitin-protein transferase activity	3.09434	0.0453048	2	82	61	15451
GO:0009893	positive regulation of metabolic process	3.09343	0.0453463	18	2968	45	12565
GO:2001234	negative regulation of apoptotic signaling pathway	3.09282	0.0453738	3	194	60	15339
GO:0031330	negative regulation of cellular catabolic process	3.09282	0.0453738	3	194	60	15339
GO:0048870	cell motility	3.07658	0.0461168	7	811	56	14722
GO:0048013	ephrin receptor signaling pathway	3.07308	0.0462784	2	83	61	15450
GO:0032092	positive regulation of protein binding	3.07308	0.0462784	2	83	61	15450
GO:0048869	cellular developmental process	3.05657	0.0470487	15	2352	48	13181
GO:0005882	intermediate filament	3.0521	0.0472596	2	84	61	15449
GO:0032587	ruffle membrane	3.0521	0.0472596	2	84	61	15449
GO:0019215	intermediate filament binding	3.04855	0.0474277	1	11	62	15522
GO:0045028	G-protein coupled purinergic nucleotide receptor activity	3.04855	0.0474277	1	11	62	15522
GO:0071318	cellular response to ATP	3.04855	0.0474277	1	11	62	15522
GO:0071545	inositol phosphate catabolic process	3.04855	0.0474277	1	11	62	15522
GO:1900121	negative regulation of receptor binding	3.04855	0.0474277	1	11	62	15522
GO:2001028	positive regulation of endothelial cell chemotaxis	3.04855	0.0474277	1	11	62	15522
GO:1901741	positive regulation of myoblast fusion	3.04855	0.0474277	1	11	62	15522
GO:0048681	negative regulation of axon regeneration	3.04855	0.0474277	1	11	62	15522
GO:0000244	spliceosomal tri-snRNP complex assembly	3.04855	0.0474277	1	11	62	15522
GO:0050930	induction of positive chemotaxis	3.04855	0.0474277	1	11	62	15522
GO:0001608	G-protein coupled nucleotide receptor activity	3.04855	0.0474277	1	11	62	15522
GO:0001916	positive regulation of T cell mediated cytotoxicity	3.04855	0.0474277	1	11	62	15522
GO:1904923	regulation of autophagy of mitochondrion in response to mitochondrial depolarization	3.04855	0.0474277	1	11	62	15522
GO:1904994	regulation of leukocyte adhesion to vascular endothelial cell	3.04855	0.0474277	1	11	62	15522
GO:0002363	alpha-beta T cell lineage commitment	3.04855	0.0474277	1	11	62	15522
GO:0030208	dermatan sulfate biosynthetic process	3.04855	0.0474277	1	11	62	15522
GO:0031125	rRNA 3'-end processing	3.04855	0.0474277	1	11	62	15522
GO:0031645	negative regulation of neurological system process	3.04855	0.0474277	1	11	62	15522
GO:0032490	detection of molecule of bacterial origin	3.04855	0.0474277	1	11	62	15522
GO:0060038	cardiac muscle cell proliferation	3.04855	0.0474277	1	11	62	15522
GO:0060044	negative regulation of cardiac muscle cell proliferation	3.04855	0.0474277	1	11	62	15522
GO:0060263	regulation of respiratory burst	3.04855	0.0474277	1	11	62	15522
GO:0060746	parental behavior	3.04855	0.0474277	1	11	62	15522
GO:0010875	positive regulation of cholesterol efflux	3.04855	0.0474277	1	11	62	15522
GO:0035589	G-protein coupled purinergic nucleotide receptor signaling pathway	3.04855	0.0474277	1	11	62	15522
GO:0090069	regulation of ribosome biogenesis	3.04855	0.0474277	1	11	62	15522
GO:0044087	regulation of cellular component biogenesis	3.02776	0.0484241	7	820	56	14713
GO:0002768	immune response-regulating cell surface receptor signaling pathway	3.02713	0.0484543	4	336	59	15197
GO:0006606	protein import into nucleus	2.99077	0.0502489	2	87	61	15446
