# Supplementary material for: The transition from primary colorectal cancer to isolated peritoneal malignancy is associated with an increased tumour mutational burden
Source: Sci Rep. 2020 Nov 3;10:18900. doi: 10.1038/s41598-020-75844-6 (PMC7641117; doi:10.1038/s41598-020-75844-6)
Supplement: Supplementary file 3 — Supplementary Information 3. [file 41598_2020_75844_MOESM3_ESM.xlsx]

## Sheet: Main
Supplementary materials for:
The transition from primary colorectal cancer to isolated peritoneal malignancy is associated with an increased tumour mutational burden
Supplementary table 6: Gene set enrichment analysis results for colorectal peritoneal metastasis, good vs. poor prognosis

## Sheet: GSEA CPM G vs P
Gene set	Description	Enrichment score	P-value	Genes in list	Genes not in list	Genes in list, not in set	Genes not in list, not in set
GO:0044444	cytoplasmic part	15.5331	1.79503e-07	116	8578	37	6865
GO:0031982	vesicle	12.3857	4.17793e-06	58	3346	95	12097
GO:0044446	intracellular organelle part	11.8784	6.93874e-06	107	8067	46	7376
GO:0031410	cytoplasmic vesicle	11.8657	7.02718e-06	29	1194	124	14249
GO:0097708	intracellular vesicle	11.8342	7.25215e-06	29	1196	124	14247
GO:0044422	organelle part	11.3497	1.17733e-05	108	8249	45	7194
GO:0030866	cortical actin cytoskeleton organization	10.3221	3.28971e-05	5	33	148	15410
GO:0005829	cytosol	10.0086	4.50122e-05	68	4497	85	10946
GO:0010008	endosome membrane	9.60023	6.77129e-05	14	406	139	15037
GO:0044424	intracellular part	9.30646	9.08353e-05	141	12497	12	2946
GO:0070647	protein modification by small protein conjugation or removal	9.2249	9.85544e-05	22	902	131	14541
GO:0030865	cortical cytoskeleton organization	9.1739	0.000103712	5	43	148	15400
GO:0051125	regulation of actin nucleation	8.93963	0.000131089	4	23	149	15420
GO:0005515	protein binding	8.87939	0.000139229	121	10071	32	5372
GO:0044433	cytoplasmic vesicle part	8.8563	0.000142481	28	1340	125	14103
GO:0098588	bounding membrane of organelle	8.49615	0.000204253	33	1741	120	13702
GO:0044440	endosomal part	8.33545	0.000239861	14	460	139	14983
GO:1903513	endoplasmic reticulum to cytosol transport	8.07484	0.000311273	3	11	150	15432
GO:0030970	retrograde protein transport, ER to cytosol	8.07484	0.000311273	3	11	150	15432
GO:0005488	binding	7.90626	0.000368429	140	12558	13	2885
GO:0031090	organelle membrane	7.89796	0.000371501	42	2518	111	12925
GO:0051127	positive regulation of actin nucleation	7.8589	0.000386297	3	12	150	15431
GO:0005770	late endosome	7.85749	0.000386844	7	129	146	15314
GO:0034315	regulation of Arp2/3 complex-mediated actin nucleation	7.65847	0.000472031	3	13	150	15430
GO:0070062	extracellular exosome	7.5786	0.000511277	41	2474	112	12969
GO:0042802	identical protein binding	7.52069	0.00054176	28	1456	125	13987
GO:1903561	extracellular vesicle	7.45517	0.000578442	41	2489	112	12954
GO:0043230	extracellular organelle	7.447	0.000583189	41	2490	112	12953
GO:0048010	vascular endothelial growth factor receptor signaling pathway	7.32609	0.000658139	5	66	148	15377
GO:0098805	whole membrane	7.12173	0.000807367	24	1197	129	14246
GO:0071822	protein complex subunit organization	7.08744	0.000835532	24	1200	129	14243
GO:0016567	protein ubiquitination	7.08663	0.000836213	16	649	137	14794
GO:0065003	macromolecular complex assembly	7.0578	0.000860667	26	1350	127	14093
GO:0032527	protein exit from endoplasmic reticulum	6.9764	0.00093366	3	17	150	15426
GO:0044396	actin cortical patch organization	6.97199	0.000937788	2	3	151	15440
GO:0000147	actin cortical patch assembly	6.97199	0.000937788	2	3	151	15440
GO:0051666	actin cortical patch localization	6.97199	0.000937788	2	3	151	15440
GO:0006461	protein complex assembly	6.95652	0.000952404	21	996	132	14447
GO:0051179	localization	6.90142	0.00100635	60	4221	93	11222
GO:0043933	macromolecular complex subunit organization	6.81196	0.00110054	29	1602	124	13841
GO:0060976	coronary vasculature development	6.69001	0.00124327	3	19	150	15424
GO:1990234	transferase complex	6.5807	0.00138688	16	682	137	14761
GO:0001726	ruffle	6.56456	0.00140944	5	79	148	15364
GO:0048048	embryonic eye morphogenesis	6.55743	0.00141953	3	20	150	15423
GO:0043227	membrane-bounded organelle	6.40065	0.00166047	107	8960	46	6483
GO:0006900	vesicle budding from membrane	6.31042	0.00181727	3	22	150	15421
GO:0016020	membrane	6.30048	0.00183542	83	6514	70	8929
GO:0006810	transport	6.29302	0.00184916	53	3687	100	11756
GO:0005769	early endosome	6.28758	0.00185926	8	220	145	15223
GO:0016192	vesicle-mediated transport	6.28419	0.00186557	27	1503	126	13940
GO:2000601	positive regulation of Arp2/3 complex-mediated actin nucleation	6.24297	0.00194408	2	5	151	15438
GO:0030479	actin cortical patch	6.24297	0.00194408	2	5	151	15438
GO:0061645	endocytic patch	6.24297	0.00194408	2	5	151	15438
GO:0014029	neural crest formation	6.24297	0.00194408	2	5	151	15438
GO:0000151	ubiquitin ligase complex	6.15801	0.00211646	9	278	144	15165
GO:0016043	cellular component organization	6.0806	0.00228681	62	4543	91	10900
GO:0022607	cellular component assembly	6.04118	0.00237875	34	2090	119	13353
GO:0032446	protein modification by small protein conjugation	5.92246	0.00267859	16	729	137	14714
GO:0007169	transmembrane receptor protein tyrosine kinase signaling pathway	5.89368	0.00275681	12	468	141	14975
GO:0051704	multi-organism process	5.87736	0.00280217	22	1164	131	14279
GO:1902903	regulation of supramolecular fiber organization	5.79477	0.00304344	9	294	144	15149
GO:0071840	cellular component organization or biogenesis	5.79181	0.00305244	62	4595	91	10848
GO:0006897	endocytosis	5.75527	0.00316604	11	414	142	15029
GO:0034098	VCP-NPL4-UFD1 AAA ATPase complex	5.71687	0.00329	2	7	151	15436
GO:0051234	establishment of localization	5.68577	0.00339392	53	3788	100	11655
GO:0045335	phagocytic vesicle	5.52018	0.00400512	4	62	149	15381
GO:0044769	ATPase activity, coupled to transmembrane movement of ions, rotational mechanism	5.50388	0.00407095	3	30	150	15413
GO:0009987	cellular process	5.48218	0.00416027	137	12559	16	2884
GO:0003723	RNA binding	5.46393	0.00423685	26	1516	127	13927
GO:0007167	enzyme linked receptor protein signaling pathway	5.46109	0.00424891	14	627	139	14816
GO:0080008	Cul4-RING E3 ubiquitin ligase complex	5.41865	0.00443313	3	31	150	15412
GO:0033572	transferrin transport	5.41865	0.00443313	3	31	150	15412
GO:0007032	endosome organization	5.41307	0.00445792	4	64	149	15379
GO:0031902	late endosome membrane	5.39002	0.0045619	5	105	148	15338
GO:0044237	cellular metabolic process	5.32708	0.00485822	95	7924	58	7519
GO:0050072	m7G(5')pppN diphosphatase activity	5.30593	0.00496207	2	9	151	15434
GO:0044464	cell part	5.26416	0.00517375	147	13912	6	1531
GO:0098796	membrane protein complex	5.25971	0.00519679	14	642	139	14801
GO:0043412	macromolecule modification	5.25249	0.00523449	44	3058	109	12385
GO:0043226	organelle	5.2299	0.00535408	113	9847	40	5596
GO:0009161	ribonucleoside monophosphate metabolic process	5.21514	0.00543368	6	157	147	15286
GO:0032479	regulation of type I interferon production	5.16628	0.00570577	5	111	148	15332
GO:0097320	plasma membrane tubulation	5.13004	0.00591631	2	10	151	15433
GO:0006163	purine nucleotide metabolic process	5.12909	0.00592197	8	268	145	15175
GO:0043229	intracellular organelle	5.10998	0.00603622	101	8594	52	6849
GO:1902905	positive regulation of supramolecular fiber organization	5.04251	0.00645755	6	163	147	15280
GO:0015682	ferric iron transport	5.03086	0.00653322	3	36	150	15407
GO:0072512	trivalent inorganic cation transport	5.03086	0.00653322	3	36	150	15407
GO:0031461	cullin-RING ubiquitin ligase complex	5.0145	0.00664093	6	164	147	15279
GO:0030163	protein catabolic process	5.00941	0.00667486	10	395	143	15048
GO:0008286	insulin receptor signaling pathway	4.97293	0.00692283	4	73	149	15370
GO:0048596	embryonic camera-type eye morphogenesis	4.96941	0.00694722	2	11	151	15432
GO:0031398	positive regulation of protein ubiquitination	4.95913	0.00701903	6	166	147	15277
GO:0098657	import into cell	4.93332	0.00720254	11	464	142	14979
GO:0008154	actin polymerization or depolymerization	4.89115	0.00751277	3	38	150	15405
GO:0006520	cellular amino acid metabolic process	4.862	0.00773497	8	281	145	15162
GO:0009123	nucleoside monophosphate metabolic process	4.85086	0.00782167	6	170	147	15273
GO:0044421	extracellular region part	4.84419	0.00787402	47	3396	106	12047
GO:0019693	ribose phosphate metabolic process	4.82241	0.00804735	8	283	145	15160
GO:0030127	COPII vesicle coat	4.82168	0.00805321	2	12	151	15431
GO:0019899	enzyme binding	4.80054	0.00822527	32	2094	121	13349
GO:0006464	cellular protein modification process	4.74158	0.00872483	40	2792	113	12651
GO:0036211	protein modification process	4.74158	0.00872483	40	2792	113	12651
GO:0004842	ubiquitin-protein transferase activity	4.70268	0.00907096	10	414	143	15029
GO:0005802	trans-Golgi network	4.69562	0.00913525	5	125	148	15318
GO:0000287	magnesium ion binding	4.69434	0.00914686	6	176	147	15267
GO:0030665	clathrin-coated vesicle membrane	4.67072	0.0093655	4	80	149	15363
GO:0005768	endosome	4.66434	0.00942547	12	550	141	14893
GO:0008152	metabolic process	4.6566	0.00949874	100	8593	53	6850
GO:0008104	protein localization	4.65109	0.0095512	27	1699	126	13744
GO:0016231	beta-N-acetylglucosaminidase activity	4.62433	0.00981021	1	0	152	15443
GO:0102166	[protein]-3-O-(N-acetyl-D-glucosaminyl)-L-threonine O-N-acetyl-alpha-D-glucosaminase activity	4.62433	0.00981021	1	0	152	15443
GO:0102167	[protein]-3-O-(N-acetyl-D-glucosaminyl)-L-serine O-N-acetyl-alpha-D-glucosaminase activity	4.62433	0.00981021	1	0	152	15443
GO:0102571	[protein]-3-O-(N-acetyl-D-glucosaminyl)-L-serine/L-threonine O-N-acetyl-alpha-D-glucosaminase activity	4.62433	0.00981021	1	0	152	15443
GO:0018032	protein amidation	4.62433	0.00981021	1	0	152	15443
GO:0043969	histone H2B acetylation	4.62433	0.00981021	1	0	152	15443
GO:0019962	type I interferon binding	4.62433	0.00981021	1	0	152	15443
GO:0071544	diphosphoinositol polyphosphate catabolic process	4.62433	0.00981021	1	0	152	15443
GO:0021592	fourth ventricle development	4.62433	0.00981021	1	0	152	15443
GO:0021881	Wnt-activated signaling pathway involved in forebrain neuron fate commitment	4.62433	0.00981021	1	0	152	15443
GO:0021993	initiation of neural tube closure	4.62433	0.00981021	1	0	152	15443
GO:0047016	cholest-5-ene-3-beta,7-alpha-diol 3-beta-dehydrogenase activity	4.62433	0.00981021	1	0	152	15443
GO:1901585	regulation of acid-sensing ion channel activity	4.62433	0.00981021	1	0	152	15443
GO:0048320	axial mesoderm formation	4.62433	0.00981021	1	0	152	15443
GO:1903636	regulation of protein import into mitochondrial outer membrane	4.62433	0.00981021	1	0	152	15443
GO:1903638	positive regulation of protein import into mitochondrial outer membrane	4.62433	0.00981021	1	0	152	15443
GO:1903645	negative regulation of chaperone-mediated protein folding	4.62433	0.00981021	1	0	152	15443
GO:1903979	negative regulation of microglial cell activation	4.62433	0.00981021	1	0	152	15443
GO:0051543	regulation of elastin biosynthetic process	4.62433	0.00981021	1	0	152	15443
GO:0051545	negative regulation of elastin biosynthetic process	4.62433	0.00981021	1	0	152	15443
GO:0051598	meiotic recombination checkpoint	4.62433	0.00981021	1	0	152	15443
GO:0003878	ATP citrate synthase activity	4.62433	0.00981021	1	0	152	15443
GO:0003908	methylated-DNA-[protein]-cysteine S-methyltransferase activity	4.62433	0.00981021	1	0	152	15443
GO:0004043	L-aminoadipate-semialdehyde dehydrogenase activity	4.62433	0.00981021	1	0	152	15443
GO:0004504	peptidylglycine monooxygenase activity	4.62433	0.00981021	1	0	152	15443
GO:0004598	peptidylamidoglycolate lyase activity	4.62433	0.00981021	1	0	152	15443
GO:0140064	peptide crotonyltransferase activity	4.62433	0.00981021	1	0	152	15443
GO:0140065	peptide butyryltransferase activity	4.62433	0.00981021	1	0	152	15443
GO:0140066	peptidyl-lysine crotonylation	4.62433	0.00981021	1	0	152	15443
GO:0140067	peptidyl-lysine butyrylation	4.62433	0.00981021	1	0	152	15443
GO:0140068	histone crotonyltransferase activity	4.62433	0.00981021	1	0	152	15443
GO:0140069	histone butyryltransferase activity	4.62433	0.00981021	1	0	152	15443
GO:0030504	inorganic diphosphate transmembrane transporter activity	4.62433	0.00981021	1	0	152	15443
GO:0005153	interleukin-8 receptor binding	4.62433	0.00981021	1	0	152	15443
GO:0005309	creatine:sodium symporter activity	4.62433	0.00981021	1	0	152	15443
GO:0032173	septin collar	4.62433	0.00981021	1	0	152	15443
GO:0033626	positive regulation of integrin activation by cell surface receptor linked signal transduction	4.62433	0.00981021	1	0	152	15443
GO:0008802	betaine-aldehyde dehydrogenase activity	4.62433	0.00981021	1	0	152	15443
GO:0009346	citrate lyase complex	4.62433	0.00981021	1	0	152	15443
GO:0060823	canonical Wnt signaling pathway involved in neural plate anterior/posterior pattern formation	4.62433	0.00981021	1	0	152	15443
GO:0060987	lipid tube	4.62433	0.00981021	1	0	152	15443
GO:0061889	negative regulation of astrocyte activation	4.62433	0.00981021	1	0	152	15443
GO:0061920	protein propionyltransferase activity	4.62433	0.00981021	1	0	152	15443
GO:0061921	peptidyl-lysine propionylation	4.62433	0.00981021	1	0	152	15443
GO:0036502	Derlin-1-VIMP complex	4.62433	0.00981021	1	0	152	15443
GO:1901564	organonitrogen compound metabolic process	4.6208	0.00984495	60	4637	93	10806
GO:0048592	eye morphogenesis	4.57322	0.0103247	3	43	150	15400
GO:0031418	L-ascorbic acid binding	4.55788	0.0104843	2	14	151	15429
GO:0033178	proton-transporting two-sector ATPase complex, catalytic domain	4.55788	0.0104843	2	14	151	15429
GO:0009070	serine family amino acid biosynthetic process	4.55788	0.0104843	2	14	151	15429
GO:0002433	immune response-regulating cell surface receptor signaling pathway involved in phagocytosis	4.5503	0.010564	4	83	149	15360
GO:0038096	Fc-gamma receptor signaling pathway involved in phagocytosis	4.5503	0.010564	4	83	149	15360
GO:1903322	positive regulation of protein modification by small protein conjugation or removal	4.54449	0.0106256	6	182	147	15261
GO:0044267	cellular protein metabolic process	4.53984	0.0106751	43	3093	110	12350
GO:0009206	purine ribonucleoside triphosphate biosynthetic process	4.51436	0.0109506	3	44	150	15399
GO:0009205	purine ribonucleoside triphosphate metabolic process	4.51296	0.0109659	5	131	148	15312
GO:0033036	macromolecule localization	4.50628	0.0110395	27	1719	126	13724
GO:0016579	protein deubiquitination	4.50614	0.011041	7	240	146	15203
GO:0016050	vesicle organization	4.50086	0.0110995	8	300	145	15143
GO:0072521	purine-containing compound metabolic process	4.50086	0.0110995	8	300	145	15143
GO:0051495	positive regulation of cytoskeleton organization	4.49594	0.0111542	6	184	147	15259
GO:0015833	peptide transport	4.48966	0.0112244	21	1236	132	14207
GO:0030036	actin cytoskeleton organization	4.48274	0.0113024	8	301	145	15142
GO:0002431	Fc receptor mediated stimulatory signaling pathway	4.47277	0.0114157	4	85	149	15358
GO:0009145	purine nucleoside triphosphate biosynthetic process	4.45692	0.011598	3	45	150	15398
GO:0046597	negative regulation of viral entry into host cell	4.43912	0.0118063	2	15	151	15428
GO:0035904	aorta development	4.43912	0.0118063	2	15	151	15428
GO:0046907	intracellular transport	4.43117	0.0119006	21	1243	132	14200
GO:0044260	cellular macromolecule metabolic process	4.42982	0.0119167	69	5537	84	9906
GO:1901605	alpha-amino acid metabolic process	4.42439	0.0119816	6	187	147	15256
GO:0038094	Fc-gamma receptor signaling pathway	4.39731	0.0123104	4	87	149	15356
GO:0030666	endocytic vesicle membrane	4.39679	0.0123168	5	135	148	15308
GO:0043623	cellular protein complex assembly	4.39575	0.0123297	9	369	144	15074
GO:0005774	vacuolar membrane	4.39575	0.0123297	9	369	144	15074
GO:0019787	ubiquitin-like protein transferase activity	4.3584	0.0127989	10	437	143	15006
GO:0030659	cytoplasmic vesicle membrane	4.34386	0.0129863	13	646	140	14797
GO:0009199	ribonucleoside triphosphate metabolic process	4.34028	0.0130328	5	137	148	15306
GO:0005086	ARF guanyl-nucleotide exchange factor activity	4.32774	0.0131973	2	16	151	15427
GO:0005666	DNA-directed RNA polymerase III complex	4.32774	0.0131973	2	16	151	15427
GO:0009144	purine nucleoside triphosphate metabolic process	4.31241	0.0134012	5	138	148	15305
GO:0042886	amide transport	4.29992	0.0135696	21	1259	132	14184
GO:0030117	membrane coat	4.29251	0.0136706	3	48	150	15395
GO:0019538	protein metabolic process	4.28918	0.0137162	49	3684	104	11759
GO:0022804	active transmembrane transporter activity	4.28892	0.0137198	8	312	145	15131
GO:0003779	actin binding	4.28608	0.0137587	9	376	144	15067
GO:0071478	cellular response to radiation	4.28479	0.0137765	5	139	148	15304
GO:0034622	cellular macromolecular complex assembly	4.24953	0.014271	14	727	139	14716
GO:0009150	purine ribonucleotide metabolic process	4.22777	0.0145849	7	254	146	15189
GO:0015629	actin cytoskeleton	4.21839	0.0147223	6	196	147	15247
GO:0070646	protein modification by small protein removal	4.2087	0.0148657	7	255	146	15188
GO:0044238	primary metabolic process	4.20785	0.0148783	91	7774	62	7669
GO:0099132	ATP hydrolysis coupled cation transmembrane transport	4.18898	0.0151618	3	50	150	15393
GO:0009201	ribonucleoside triphosphate biosynthetic process	4.18898	0.0151618	3	50	150	15393
GO:0090596	sensory organ morphogenesis	4.18898	0.0151618	3	50	150	15393
GO:0042470	melanosome	4.18255	0.0152596	4	93	149	15350
GO:0048770	pigment granule	4.18255	0.0152596	4	93	149	15350
GO:0012506	vesicle membrane	4.14044	0.0159159	13	664	140	14779
GO:0019843	rRNA binding	4.13889	0.0159405	3	51	150	15392
GO:0006826	iron ion transport	4.13889	0.0159405	3	51	150	15392
GO:0044319	wound healing, spreading of cells	4.12394	0.0161806	2	18	151	15425
GO:0046961	proton-transporting ATPase activity, rotational mechanism	4.12394	0.0161806	2	18	151	15425
GO:0004198	calcium-dependent cysteine-type endopeptidase activity	4.12394	0.0161806	2	18	151	15425
GO:0030904	retromer complex	4.12394	0.0161806	2	18	151	15425
GO:0035455	response to interferon-alpha	4.12394	0.0161806	2	18	151	15425
GO:0009126	purine nucleoside monophosphate metabolic process	4.09814	0.0166035	5	146	148	15297
GO:0009167	purine ribonucleoside monophosphate metabolic process	4.09814	0.0166035	5	146	148	15297
GO:0044437	vacuolar part	4.09615	0.0166366	11	525	142	14918
GO:0016328	lateral plasma membrane	4.04189	0.0175643	3	53	150	15390
GO:0051493	regulation of cytoskeleton organization	4.04085	0.0175826	10	460	143	14983
GO:0098852	lytic vacuole membrane	4.03988	0.0175995	8	327	145	15116
GO:0005765	lysosomal membrane	4.03988	0.0175995	8	327	145	15116
GO:0071702	organic substance transport	4.03733	0.0176446	28	1872	125	13571
GO:0051647	nucleus localization	4.03024	0.01777	2	19	151	15424
GO:0039702	viral budding via host ESCRT complex	4.03024	0.01777	2	19	151	15424
GO:0015031	protein transport	4.01336	0.0180726	20	1215	133	14228
GO:0016740	transferase activity	4.00475	0.0182288	32	2220	121	13223
GO:0051641	cellular localization	3.99907	0.0183327	28	1878	125	13565
GO:1901607	alpha-amino acid biosynthetic process	3.99488	0.0184096	3	54	150	15389
GO:0001568	blood vessel development	3.98352	0.01862	4	99	149	15344
GO:0016241	regulation of macroautophagy	3.97159	0.0188435	5	151	148	15292
GO:0009259	ribonucleotide metabolic process	3.95212	0.019214	7	269	146	15174
GO:0006511	ubiquitin-dependent protein catabolic process	3.9463	0.0193261	9	399	144	15044
GO:0000407	phagophore assembly site	3.94131	0.0194227	2	20	151	15423
GO:0014032	neural crest cell development	3.94131	0.0194227	2	20	151	15423
GO:0015881	creatine transport	3.93607	0.0195248	1	1	152	15442
GO:0016260	selenocysteine biosynthetic process	3.93607	0.0195248	1	1	152	15442
GO:0016781	phosphotransferase activity, paired acceptors	3.93607	0.0195248	1	1	152	15442
GO:0016900	oxidoreductase activity, acting on the CH-OH group of donors, disulfide as acceptor	3.93607	0.0195248	1	1	152	15442
GO:0017102	methionyl glutamyl tRNA synthetase complex	3.93607	0.0195248	1	1	152	15442
GO:0043183	vascular endothelial growth factor receptor 1 binding	3.93607	0.0195248	1	1	152	15442
GO:0043317	regulation of cytotoxic T cell degranulation	3.93607	0.0195248	1	1	152	15442
GO:0043318	negative regulation of cytotoxic T cell degranulation	3.93607	0.0195248	1	1	152	15442
GO:0019144	ADP-sugar diphosphatase activity	3.93607	0.0195248	1	1	152	15442
GO:0019264	glycine biosynthetic process from serine	3.93607	0.0195248	1	1	152	15442
GO:0044715	8-oxo-dGDP phosphatase activity	3.93607	0.0195248	1	1	152	15442
GO:0019285	glycine betaine biosynthetic process from choline	3.93607	0.0195248	1	1	152	15442
GO:0019303	D-ribose catabolic process	3.93607	0.0195248	1	1	152	15442
GO:0070329	tRNA seleno-modification	3.93607	0.0195248	1	1	152	15442
GO:0070676	intralumenal vesicle formation	3.93607	0.0195248	1	1	152	15442
GO:0019961	interferon binding	3.93607	0.0195248	1	1	152	15442
GO:0071670	smooth muscle cell chemotaxis	3.93607	0.0195248	1	1	152	15442
GO:0021797	forebrain anterior/posterior pattern specification	3.93607	0.0195248	1	1	152	15442
GO:2000642	negative regulation of early endosome to late endosome transport	3.93607	0.0195248	1	1	152	15442
GO:0047057	vitamin-K-epoxide reductase (warfarin-sensitive) activity	3.93607	0.0195248	1	1	152	15442
GO:1901143	insulin catabolic process	3.93607	0.0195248	1	1	152	15442
GO:1902598	creatine transmembrane transport	3.93607	0.0195248	1	1	152	15442
GO:0050119	N-acetylglucosamine deacetylase activity	3.93607	0.0195248	1	1	152	15442
GO:0050436	microfibril binding	3.93607	0.0195248	1	1	152	15442
GO:1903526	negative regulation of membrane tubulation	3.93607	0.0195248	1	1	152	15442
GO:1903644	regulation of chaperone-mediated protein folding	3.93607	0.0195248	1	1	152	15442
GO:1903650	negative regulation of cytoplasmic transport	3.93607	0.0195248	1	1	152	15442
GO:0001519	peptide amidation	3.93607	0.0195248	1	1	152	15442
GO:0002835	negative regulation of response to tumor cell	3.93607	0.0195248	1	1	152	15442
GO:0002838	negative regulation of immune response to tumor cell	3.93607	0.0195248	1	1	152	15442
GO:0002856	negative regulation of natural killer cell mediated immune response to tumor cell	3.93607	0.0195248	1	1	152	15442
GO:0002859	negative regulation of natural killer cell mediated cytotoxicity directed against tumor cell target	3.93607	0.0195248	1	1	152	15442
GO:0004372	glycine hydroxymethyltransferase activity	3.93607	0.0195248	1	1	152	15442
GO:0004756	selenide, water dikinase activity	3.93607	0.0195248	1	1	152	15442
GO:0004793	threonine aldolase activity	3.93607	0.0195248	1	1	152	15442
GO:0004831	tyrosine-tRNA ligase activity	3.93607	0.0195248	1	1	152	15442
GO:0004905	type I interferon receptor activity	3.93607	0.0195248	1	1	152	15442
GO:0004998	transferrin receptor activity	3.93607	0.0195248	1	1	152	15442
GO:0005308	creatine transmembrane transporter activity	3.93607	0.0195248	1	1	152	15442
GO:0005427	proton-dependent oligopeptide secondary active transmembrane transporter activity	3.93607	0.0195248	1	1	152	15442
GO:0031179	peptide modification	3.93607	0.0195248	1	1	152	15442
GO:0031455	glycine betaine metabolic process	3.93607	0.0195248	1	1	152	15442
GO:0031456	glycine betaine biosynthetic process	3.93607	0.0195248	1	1	152	15442
GO:0006437	tyrosyl-tRNA aminoacylation	3.93607	0.0195248	1	1	152	15442
GO:0032472	Golgi calcium ion transport	3.93607	0.0195248	1	1	152	15442
GO:0033570	transferrin transmembrane transporter activity	3.93607	0.0195248	1	1	152	15442
GO:0008732	L-allo-threonine aldolase activity	3.93607	0.0195248	1	1	152	15442
GO:0034418	urate biosynthetic process	3.93607	0.0195248	1	1	152	15442
GO:0010698	acetyltransferase activator activity	3.93607	0.0195248	1	1	152	15442
GO:0060988	lipid tube assembly	3.93607	0.0195248	1	1	152	15442
GO:0036324	vascular endothelial growth factor receptor-2 signaling pathway	3.93607	0.0195248	1	1	152	15442
GO:1990666	PCSK9-LDLR complex	3.93607	0.0195248	1	1	152	15442
GO:0038016	insulin receptor internalization	3.93607	0.0195248	1	1	152	15442
GO:0038158	granulocyte colony-stimulating factor signaling pathway	3.93607	0.0195248	1	1	152	15442
GO:0015016	[heparan sulfate]-glucosamine N-sulfotransferase activity	3.93607	0.0195248	1	1	152	15442
GO:0039529	RIG-I signaling pathway	3.93607	0.0195248	1	1	152	15442
GO:0015322	secondary active oligopeptide transmembrane transporter activity	3.93607	0.0195248	1	1	152	15442
GO:0051260	protein homooligomerization	3.93451	0.0195553	7	270	146	15173
GO:0051603	proteolysis involved in cellular protein catabolic process	3.92328	0.0197761	10	469	143	14974
GO:0006807	nitrogen compound metabolic process	3.91647	0.0199112	86	7341	67	8102
GO:0019829	cation-transporting ATPase activity	3.90371	0.020167	3	56	150	15387
GO:0019902	phosphatase binding	3.89819	0.0202787	5	154	148	15289
GO:0022853	active ion transmembrane transporter activity	3.88932	0.0204592	4	102	149	15341
GO:0002252	immune effector process	3.88839	0.0204782	15	838	138	14605
GO:0042625	ATPase coupled ion transmembrane transporter activity	3.85947	0.0210792	3	57	150	15386
GO:0031463	Cul3-RING ubiquitin ligase complex	3.85947	0.0210792	3	57	150	15386
GO:0006513	protein monoubiquitination	3.85947	0.0210792	3	57	150	15386
GO:0046034	ATP metabolic process	3.85866	0.0210962	4	103	149	15340
GO:0070273	phosphatidylinositol-4-phosphate binding	3.85672	0.0211372	2	21	151	15422
GO:0030687	preribosome, large subunit precursor	3.85672	0.0211372	2	21	151	15422
GO:0051128	regulation of cellular component organization	3.83174	0.0216718	31	2163	122	13280
GO:0032273	positive regulation of protein polymerization	3.82836	0.0217453	4	104	149	15339
GO:0009141	nucleoside triphosphate metabolic process	3.82659	0.0217837	5	157	148	15286
GO:0019941	modification-dependent protein catabolic process	3.82136	0.0218981	9	408	144	15035
GO:0048029	monosaccharide binding	3.81609	0.0220137	3	58	150	15385
GO:0044419	interspecies interaction between organisms	3.8115	0.022115	13	695	140	14748
GO:0046983	protein dimerization activity	3.80934	0.0221627	18	1081	135	14362
GO:0006493	protein O-linked glycosylation	3.7984	0.0224065	4	105	149	15338
GO:0030029	actin filament-based process	3.77713	0.0228883	8	344	145	15099
GO:0046755	viral budding	3.77608	0.0229124	2	22	151	15421
GO:0030901	midbrain development	3.77608	0.0229124	2	22	151	15421
GO:0060840	artery development	3.77608	0.0229124	2	22	151	15421
GO:0090383	phagosome acidification	3.77608	0.0229124	2	22	151	15421
GO:0006164	purine nucleotide biosynthetic process	3.73952	0.0237655	4	107	149	15336
GO:0030433	ubiquitin-dependent ERAD pathway	3.73179	0.0239499	3	60	150	15383
GO:1990782	protein tyrosine kinase binding	3.73179	0.0239499	3	60	150	15383
GO:0043632	modification-dependent macromolecule catabolic process	3.71384	0.0243838	9	416	144	15027
GO:0015405	P-P-bond-hydrolysis-driven transmembrane transporter activity	3.71058	0.0244634	4	108	149	15335
GO:1904680	peptide transmembrane transporter activity	3.69906	0.0247467	2	23	151	15420
GO:0046782	regulation of viral transcription	3.69082	0.0249514	3	61	150	15382
GO:0099131	ATP hydrolysis coupled ion transmembrane transport	3.69082	0.0249514	3	61	150	15382
GO:0003725	double-stranded RNA binding	3.69082	0.0249514	3	61	150	15382
GO:0006997	nucleus organization	3.69082	0.0249514	3	61	150	15382
GO:0009142	nucleoside triphosphate biosynthetic process	3.69082	0.0249514	3	61	150	15382
GO:1902494	catalytic complex	3.68626	0.0250657	20	1258	133	14185
GO:0015399	primary active transmembrane transporter activity	3.68196	0.0251735	4	109	149	15334
GO:0019903	protein phosphatase binding	3.65366	0.0258961	4	110	149	15333
GO:1902600	hydrogen ion transmembrane transport	3.65366	0.0258961	4	110	149	15333
GO:0030048	actin filament-based movement	3.65061	0.0259753	3	62	150	15381
GO:0043161	proteasome-mediated ubiquitin-dependent protein catabolic process	3.64871	0.0260246	7	287	146	15156
GO:0046596	regulation of viral entry into host cell	3.62538	0.026639	2	24	151	15419
GO:0048864	stem cell development	3.62538	0.026639	2	24	151	15419
GO:0060765	regulation of androgen receptor signaling pathway	3.62538	0.026639	2	24	151	15419
GO:0014031	mesenchymal cell development	3.62538	0.026639	2	24	151	15419
GO:0009894	regulation of catabolic process	3.61676	0.0268695	15	868	138	14575
GO:0110053	regulation of actin filament organization	3.59532	0.0274518	6	227	147	15216
GO:0043231	intracellular membrane-bounded organelle	3.57906	0.0279019	84	7229	69	8214
GO:0071704	organic substance metabolic process	3.55802	0.0284951	93	8148	60	7295
GO:0006575	cellular modified amino acid metabolic process	3.557	0.0285242	5	169	148	15274
GO:0015985	energy coupled proton transport, down electrochemical gradient	3.55477	0.0285879	2	25	151	15418
GO:0015986	ATP synthesis coupled proton transport	3.55477	0.0285879	2	25	151	15418
GO:0015991	ATP hydrolysis coupled proton transport	3.55477	0.0285879	2	25	151	15418
GO:0048710	regulation of astrocyte differentiation	3.55477	0.0285879	2	25	151	15418
GO:0036442	proton-exporting ATPase activity	3.55477	0.0285879	2	25	151	15418
GO:0042803	protein homodimerization activity	3.54545	0.0288556	13	722	140	14721
GO:0010506	regulation of autophagy	3.53804	0.0290703	7	294	146	15149
GO:0016715	oxidoreductase activity, acting on paired donors, with incorporation or reduction of molecular oxygen, reduced ascorbate as one donor, and incorporation of one atom of oxygen	3.53548	0.0291447	1	2	152	15441
GO:0042328	heparan sulfate N-acetylglucosaminyltransferase activity	3.53548	0.0291447	1	2	152	15441
GO:0016842	amidine-lyase activity	3.53548	0.0291447	1	2	152	15441
GO:0018076	N-terminal peptidyl-lysine acetylation	3.53548	0.0291447	1	2	152	15441
GO:0044805	late nucleophagy	3.53548	0.0291447	1	2	152	15441
GO:0070552	BRISC complex	3.53548	0.0291447	1	2	152	15441
GO:0070831	basement membrane assembly	3.53548	0.0291447	1	2	152	15441
GO:0021555	midbrain-hindbrain boundary morphogenesis	3.53548	0.0291447	1	2	152	15441
GO:0021678	third ventricle development	3.53548	0.0291447	1	2	152	15441
GO:2000255	negative regulation of male germ cell proliferation	3.53548	0.0291447	1	2	152	15441
GO:0046391	5-phosphoribose 1-diphosphate metabolic process	3.53548	0.0291447	1	2	152	15441
GO:2000346	negative regulation of hepatocyte proliferation	3.53548	0.0291447	1	2	152	15441
GO:0046946	hydroxylysine metabolic process	3.53548	0.0291447	1	2	152	15441
GO:0046947	hydroxylysine biosynthetic process	3.53548	0.0291447	1	2	152	15441
GO:0072510	trivalent inorganic cation transmembrane transporter activity	3.53548	0.0291447	1	2	152	15441
GO:0048408	epidermal growth factor binding	3.53548	0.0291447	1	2	152	15441
GO:0098957	anterograde axonal transport of mitochondrion	3.53548	0.0291447	1	2	152	15441
GO:0050211	procollagen galactosyltransferase activity	3.53548	0.0291447	1	2	152	15441
GO:0000454	snoRNA guided rRNA pseudouridine synthesis	3.53548	0.0291447	1	2	152	15441
GO:0001743	optic placode formation	3.53548	0.0291447	1	2	152	15441
GO:1904880	response to hydrogen sulfide	3.53548	0.0291447	1	2	152	15441
GO:1905167	positive regulation of lysosomal protein catabolic process	3.53548	0.0291447	1	2	152	15441
GO:0002314	germinal center B cell differentiation	3.53548	0.0291447	1	2	152	15441
GO:1905937	negative regulation of germ cell proliferation	3.53548	0.0291447	1	2	152	15441
GO:0003955	NAD(P)H dehydrogenase (quinone) activity	3.53548	0.0291447	1	2	152	15441
GO:0004449	isocitrate dehydrogenase (NAD+) activity	3.53548	0.0291447	1	2	152	15441
GO:0004829	threonine-tRNA ligase activity	3.53548	0.0291447	1	2	152	15441
GO:0030505	inorganic diphosphate transport	3.53548	0.0291447	1	2	152	15441
GO:0031204	posttranslational protein targeting to membrane, translocation	3.53548	0.0291447	1	2	152	15441
GO:0031205	endoplasmic reticulum Sec complex	3.53548	0.0291447	1	2	152	15441
GO:0006014	D-ribose metabolic process	3.53548	0.0291447	1	2	152	15441
GO:0006015	5-phosphoribose 1-diphosphate biosynthetic process	3.53548	0.0291447	1	2	152	15441
GO:0006435	threonyl-tRNA aminoacylation	3.53548	0.0291447	1	2	152	15441
GO:0033823	procollagen glucosyltransferase activity	3.53548	0.0291447	1	2	152	15441
GO:0008475	procollagen-lysine 5-dioxygenase activity	3.53548	0.0291447	1	2	152	15441
GO:0008853	exodeoxyribonuclease III activity	3.53548	0.0291447	1	2	152	15441
GO:0010899	regulation of phosphatidylcholine catabolic process	3.53548	0.0291447	1	2	152	15441
GO:0035583	sequestering of TGFbeta in extracellular matrix	3.53548	0.0291447	1	2	152	15441
GO:0035928	rRNA import into mitochondrion	3.53548	0.0291447	1	2	152	15441
GO:0061771	response to caloric restriction	3.53548	0.0291447	1	2	152	15441
GO:0090118	receptor-mediated endocytosis involved in cholesterol transport	3.53548	0.0291447	1	2	152	15441
GO:0015091	ferric iron transmembrane transporter activity	3.53548	0.0291447	1	2	152	15441
GO:0015078	hydrogen ion transmembrane transporter activity	3.51677	0.0296951	4	115	149	15328
GO:0070821	tertiary granule membrane	3.49682	0.0302936	3	66	150	15377
GO:0045184	establishment of protein localization	3.49267	0.0304194	20	1285	133	14158
GO:0045601	regulation of endothelial cell differentiation	3.48701	0.0305921	2	26	151	15417
GO:0051491	positive regulation of filopodium assembly	3.48701	0.0305921	2	26	151	15417
GO:0036452	ESCRT complex	3.48701	0.0305921	2	26	151	15417
GO:0005813	centrosome	3.48342	0.0307023	9	434	144	15009
GO:0032956	regulation of actin cytoskeleton organization	3.47651	0.030915	7	298	146	15145
GO:0098791	Golgi subcompartment	3.47266	0.0310343	5	173	148	15270
GO:0050792	regulation of viral process	3.47266	0.0310343	5	173	148	15270
GO:0005758	mitochondrial intermembrane space	3.46003	0.0314287	3	67	150	15376
GO:0032481	positive regulation of type I interferon production	3.46003	0.0314287	3	67	150	15376
GO:0043170	macromolecule metabolic process	3.4373	0.0321514	78	6668	75	8775
GO:0006915	apoptotic process	3.42388	0.0325858	11	584	142	14859
GO:0030515	snoRNA binding	3.4219	0.0326503	2	27	151	15416
GO:0010390	histone monoubiquitination	3.4219	0.0326503	2	27	151	15416
GO:0046390	ribose phosphate biosynthetic process	3.41246	0.03296	4	119	149	15324
GO:0002429	immune response-activating cell surface receptor signaling pathway	3.4013	0.0333298	7	303	146	15140
GO:0006082	organic acid metabolic process	3.39543	0.0335262	15	894	138	14549
GO:0051117	ATPase binding	3.38833	0.033765	3	69	150	15374
GO:0009156	ribonucleoside monophosphate biosynthetic process	3.38833	0.033765	3	69	150	15374
GO:0072522	purine-containing compound biosynthetic process	3.38706	0.0338078	4	120	149	15323
GO:0007166	cell surface receptor signaling pathway	3.38562	0.0338567	28	1981	125	13462
GO:0031329	regulation of cellular catabolic process	3.36882	0.0344302	13	741	140	14702
GO:0015992	proton transport	3.36193	0.0346682	4	121	149	15322
GO:0015988	energy coupled proton transmembrane transport, against electrochemical gradient	3.35925	0.0347614	2	28	151	15415
GO:0019058	viral life cycle	3.35925	0.0347614	2	28	151	15415
GO:0071011	precatalytic spliceosome	3.35925	0.0347614	2	28	151	15415
GO:0036258	multivesicular body assembly	3.35925	0.0347614	2	28	151	15415
GO:0033143	regulation of intracellular steroid hormone receptor signaling pathway	3.35337	0.0349662	3	70	150	15373
GO:0008652	cellular amino acid biosynthetic process	3.35337	0.0349662	3	70	150	15373
GO:0051707	response to other organism	3.33814	0.0355031	9	446	144	14997
GO:0016197	endosomal transport	3.33436	0.0356375	6	242	147	15201
GO:0071705	nitrogen compound transport	3.32823	0.0358565	23	1561	130	13882
GO:0036503	ERAD pathway	3.31899	0.0361892	3	71	150	15372
GO:0010498	proteasomal protein catabolic process	3.31345	0.0363904	7	309	146	15134
GO:0030669	clathrin-coated endocytic vesicle membrane	3.29889	0.0369241	2	29	151	15414
GO:0006221	pyrimidine nucleotide biosynthetic process	3.29889	0.0369241	2	29	151	15414
GO:0060338	regulation of type I interferon-mediated signaling pathway	3.29889	0.0369241	2	29	151	15414
GO:0036257	multivesicular body organization	3.29889	0.0369241	2	29	151	15414
GO:0090662	ATP hydrolysis coupled transmembrane transport	3.29889	0.0369241	2	29	151	15414
GO:0008092	cytoskeletal protein binding	3.29718	0.0369873	14	827	139	14616
GO:0042133	neurotransmitter metabolic process	3.28517	0.0374341	3	72	150	15371
GO:0005811	lipid droplet	3.28517	0.0374341	3	72	150	15371
GO:0046394	carboxylic acid biosynthetic process	3.2849	0.0374443	6	245	147	15198
GO:0032991	macromolecular complex	3.2767	0.0377525	57	4665	96	10778
GO:0044431	Golgi apparatus part	3.27193	0.0379333	14	830	139	14613
GO:0016053	organic acid biosynthetic process	3.26861	0.0380594	6	246	147	15197
GO:0031396	regulation of protein ubiquitination	3.26861	0.0380594	6	246	147	15197
GO:0030426	growth cone	3.26396	0.0382366	4	125	149	15318
GO:0030662	coated vesicle membrane	3.26396	0.0382366	4	125	149	15318
GO:0034599	cellular response to oxidative stress	3.25355	0.038637	5	184	148	15259
GO:0005654	nucleoplasm	3.25305	0.0386559	38	2898	115	12545
GO:0015961	diadenosine polyphosphate catabolic process	3.25267	0.0386708	1	3	152	15440
GO:0016259	selenocysteine metabolic process	3.25267	0.0386708	1	3	152	15440
GO:0070294	renal sodium ion absorption	3.25267	0.0386708	1	3	152	15440
GO:0070545	PeBoW complex	3.25267	0.0386708	1	3	152	15440
GO:0070815	peptidyl-lysine 5-dioxygenase activity	3.25267	0.0386708	1	3	152	15440
GO:0071256	translocon complex	3.25267	0.0386708	1	3	152	15440
GO:0071543	diphosphoinositol polyphosphate metabolic process	3.25267	0.0386708	1	3	152	15440
GO:0071694	maintenance of protein location in extracellular region	3.25267	0.0386708	1	3	152	15440
GO:2000370	positive regulation of clathrin-dependent endocytosis	3.25267	0.0386708	1	3	152	15440
GO:0097039	protein linear polyubiquitination	3.25267	0.0386708	1	3	152	15440
GO:0022615	protein to membrane docking	3.25267	0.0386708	1	3	152	15440
GO:0072589	box H/ACA scaRNP complex	3.25267	0.0386708	1	3	152	15440
GO:2001137	positive regulation of endocytic recycling	3.25267	0.0386708	1	3	152	15440
GO:2001168	positive regulation of histone H2B ubiquitination	3.25267	0.0386708	1	3	152	15440
GO:0097494	regulation of vesicle size	3.25267	0.0386708	1	3	152	15440
GO:1901906	diadenosine pentaphosphate metabolic process	3.25267	0.0386708	1	3	152	15440
GO:1901907	diadenosine pentaphosphate catabolic process	3.25267	0.0386708	1	3	152	15440
GO:1901908	diadenosine hexaphosphate metabolic process	3.25267	0.0386708	1	3	152	15440
GO:1901910	adenosine 5'-(hexahydrogen pentaphosphate) metabolic process	3.25267	0.0386708	1	3	152	15440
GO:1901909	diadenosine hexaphosphate catabolic process	3.25267	0.0386708	1	3	152	15440
GO:1901911	adenosine 5'-(hexahydrogen pentaphosphate) catabolic process	3.25267	0.0386708	1	3	152	15440
GO:1902527	positive regulation of protein monoubiquitination	3.25267	0.0386708	1	3	152	15440
GO:0048730	epidermis morphogenesis	3.25267	0.0386708	1	3	152	15440
GO:0000275	mitochondrial proton-transporting ATP synthase complex, catalytic core F(1)	3.25267	0.0386708	1	3	152	15440
GO:0000298	endopolyphosphatase activity	3.25267	0.0386708	1	3	152	15440
GO:0000466	maturation of 5.8S rRNA from tricistronic rRNA transcript (SSU-rRNA, 5.8S rRNA, LSU-rRNA)	3.25267	0.0386708	1	3	152	15440
GO:1903385	regulation of homophilic cell adhesion	3.25267	0.0386708	1	3	152	15440
GO:0001007	transcription factor activity, RNA polymerase III transcription factor binding	3.25267	0.0386708	1	3	152	15440
GO:0001032	RNA polymerase III type 3 promoter DNA binding	3.25267	0.0386708	1	3	152	15440
GO:0051660	establishment of centrosome localization	3.25267	0.0386708	1	3	152	15440
GO:0052840	inositol diphosphate tetrakisphosphate diphosphatase activity	3.25267	0.0386708	1	3	152	15440
GO:0052841	inositol bisdiphosphate tetrakisphosphate diphosphatase activity	3.25267	0.0386708	1	3	152	15440
GO:0052842	inositol diphosphate pentakisphosphate diphosphatase activity	3.25267	0.0386708	1	3	152	15440
GO:0052843	inositol-1-diphosphate-2,3,4,5,6-pentakisphosphate diphosphatase activity	3.25267	0.0386708	1	3	152	15440
GO:0052844	inositol-3-diphosphate-1,2,4,5,6-pentakisphosphate diphosphatase activity	3.25267	0.0386708	1	3	152	15440
GO:0052845	inositol-5-diphosphate-1,2,3,4,6-pentakisphosphate diphosphatase activity	3.25267	0.0386708	1	3	152	15440
GO:0052846	inositol-1,5-bisdiphosphate-2,3,4,6-tetrakisphosphate 1-diphosphatase activity	3.25267	0.0386708	1	3	152	15440
GO:0052847	inositol-1,5-bisdiphosphate-2,3,4,6-tetrakisphosphate 5-diphosphatase activity	3.25267	0.0386708	1	3	152	15440
GO:0052848	inositol-3,5-bisdiphosphate-2,3,4,6-tetrakisphosphate 5-diphosphatase activity	3.25267	0.0386708	1	3	152	15440
GO:1905907	negative regulation of amyloid fibril formation	3.25267	0.0386708	1	3	152	15440
GO:0030229	very-low-density lipoprotein particle receptor activity	3.25267	0.0386708	1	3	152	15440
GO:0004749	ribose phosphate diphosphokinase activity	3.25267	0.0386708	1	3	152	15440
GO:0030478	actin cap	3.25267	0.0386708	1	3	152	15440
GO:0005315	inorganic phosphate transmembrane transporter activity	3.25267	0.0386708	1	3	152	15440
GO:0030906	retromer, cargo-selective complex	3.25267	0.0386708	1	3	152	15440
GO:0030896	checkpoint clamp complex	3.25267	0.0386708	1	3	152	15440
GO:0030910	olfactory placode formation	3.25267	0.0386708	1	3	152	15440
GO:0031120	snRNA pseudouridine synthesis	3.25267	0.0386708	1	3	152	15440
GO:0005784	Sec61 translocon complex	3.25267	0.0386708	1	3	152	15440
GO:0006545	glycine biosynthetic process	3.25267	0.0386708	1	3	152	15440
GO:0032483	regulation of Rab protein signal transduction	3.25267	0.0386708	1	3	152	15440
GO:0006990	positive regulation of transcription from RNA polymerase II promoter involved in unfolded protein response	3.25267	0.0386708	1	3	152	15440
GO:0033503	HULC complex	3.25267	0.0386708	1	3	152	15440
GO:0008486	diphosphoinositol-polyphosphate diphosphatase activity	3.25267	0.0386708	1	3	152	15440
GO:0034431	bis(5'-adenosyl)-hexaphosphatase activity	3.25267	0.0386708	1	3	152	15440
GO:0034432	bis(5'-adenosyl)-pentaphosphatase activity	3.25267	0.0386708	1	3	152	15440
GO:0035985	senescence-associated heterochromatin focus	3.25267	0.0386708	1	3	152	15440
GO:1990050	phosphatidic acid transporter activity	3.25267	0.0386708	1	3	152	15440
GO:0061888	regulation of astrocyte activation	3.25267	0.0386708	1	3	152	15440
GO:1990966	ATP generation from poly-ADP-D-ribose	3.25267	0.0386708	1	3	152	15440
GO:0090661	box H/ACA telomerase RNP complex	3.25267	0.0386708	1	3	152	15440
GO:0007616	long-term memory	3.24068	0.0391372	2	30	151	15413
GO:0032271	regulation of protein polymerization	3.2345	0.0393798	5	185	148	15258
GO:0044281	small molecule metabolic process	3.21862	0.0400102	23	1579	130	13864
GO:0031901	early endosome membrane	3.19306	0.0410463	4	128	149	15315
GO:0051716	cellular response to stimulus	3.19091	0.0411345	33	2460	120	12983
GO:0070887	cellular response to chemical stimulus	3.18959	0.0411887	21	1414	132	14029
GO:0104004	cellular response to environmental stimulus	3.18855	0.0412318	6	251	147	15192
GO:0071214	cellular response to abiotic stimulus	3.18855	0.0412318	6	251	147	15192
GO:0031970	organelle envelope lumen	3.18692	0.0412989	3	75	150	15368
GO:0006101	citrate metabolic process	3.18448	0.0413996	2	31	151	15412
GO:0009117	nucleotide metabolic process	3.17998	0.0415864	8	388	145	15055
GO:0019901	protein kinase binding	3.16331	0.0422856	11	610	142	14833
GO:0008013	beta-catenin binding	3.15519	0.0426303	3	76	150	15367
GO:0030427	site of polarized growth	3.14695	0.042983	4	130	149	15313
GO:0042136	neurotransmitter biosynthetic process	3.13018	0.04371	2	32	151	15411
GO:1903364	positive regulation of cellular protein catabolic process	3.12313	0.0440193	5	191	148	15252
GO:0031984	organelle subcompartment	3.12313	0.0440193	5	191	148	15252
GO:0002757	immune response-activating signal transduction	3.11881	0.0442096	8	393	145	15050
GO:0051649	establishment of localization in cell	3.10854	0.0446661	21	1427	132	14016
GO:0030139	endocytic vesicle	3.10175	0.0449705	4	132	149	15311
GO:0042221	response to chemical	3.09941	0.0450759	31	2300	122	13143
GO:0044265	cellular macromolecule catabolic process	3.09653	0.0452058	12	694	141	14749
GO:0006753	nucleoside phosphate metabolic process	3.09469	0.0452889	8	395	145	15048
GO:0051453	regulation of intracellular pH	3.09319	0.045357	3	78	150	15365
GO:0030838	positive regulation of actin filament polymerization	3.09319	0.045357	3	78	150	15365
GO:0009057	macromolecule catabolic process	3.08407	0.0457725	14	853	139	14590
GO:0044432	endoplasmic reticulum part	3.07092	0.0463783	18	1181	135	14262
GO:0038093	Fc receptor signaling pathway	3.06922	0.0464572	5	194	148	15249
GO:0009124	nucleoside monophosphate biosynthetic process	3.0629	0.0467521	3	79	150	15364
GO:0045732	positive regulation of protein catabolic process	3.05011	0.0473538	6	260	147	15183
GO:0008201	heparin binding	3.03557	0.0480471	4	135	149	15308
GO:0016721	oxidoreductase activity, acting on superoxide radicals as acceptor	3.03439	0.0481041	1	4	152	15439
GO:0016778	diphosphotransferase activity	3.03439	0.0481041	1	4	152	15439
GO:0045063	T-helper 1 cell differentiation	3.03439	0.0481041	1	4	152	15439
GO:0045261	proton-transporting ATP synthase complex, catalytic core F(1)	3.03439	0.0481041	1	4	152	15439
GO:0070883	pre-miRNA binding	3.03439	0.0481041	1	4	152	15439
GO:0046101	hypoxanthine biosynthetic process	3.03439	0.0481041	1	4	152	15439
GO:2000254	regulation of male germ cell proliferation	3.03439	0.0481041	1	4	152	15439
GO:0046912	transferase activity, transferring acyl groups, acyl groups converted into alkyl on transfer	3.03439	0.0481041	1	4	152	15439
GO:0072588	box H/ACA RNP complex	3.03439	0.0481041	1	4	152	15439
GO:2001166	regulation of histone H2B ubiquitination	3.03439	0.0481041	1	4	152	15439
GO:0047631	ADP-ribose diphosphatase activity	3.03439	0.0481041	1	4	152	15439
GO:1902525	regulation of protein monoubiquitination	3.03439	0.0481041	1	4	152	15439
GO:0048752	semicircular canal morphogenesis	3.03439	0.0481041	1	4	152	15439
GO:0000220	vacuolar proton-transporting V-type ATPase, V0 domain	3.03439	0.0481041	1	4	152	15439
GO:1903333	negative regulation of protein folding	3.03439	0.0481041	1	4	152	15439
GO:1903525	regulation of membrane tubulation	3.03439	0.0481041	1	4	152	15439
GO:1904352	positive regulation of protein catabolic process in the vacuole	3.03439	0.0481041	1	4	152	15439
GO:0001887	selenium compound metabolic process	3.03439	0.0481041	1	4	152	15439
GO:1904885	beta-catenin destruction complex assembly	3.03439	0.0481041	1	4	152	15439
GO:0003096	renal sodium ion transport	3.03439	0.0481041	1	4	152	15439
GO:1905936	regulation of germ cell proliferation	3.03439	0.0481041	1	4	152	15439
GO:0003854	3-beta-hydroxy-delta5-steroid dehydrogenase activity	3.03439	0.0481041	1	4	152	15439
GO:0004448	isocitrate dehydrogenase activity	3.03439	0.0481041	1	4	152	15439
GO:0004468	lysine N-acetyltransferase activity, acting on acetyl phosphate as donor	3.03439	0.0481041	1	4	152	15439
GO:0004563	beta-N-acetylhexosaminidase activity	3.03439	0.0481041	1	4	152	15439
GO:0004784	superoxide dismutase activity	3.03439	0.0481041	1	4	152	15439
GO:0004904	interferon receptor activity	3.03439	0.0481041	1	4	152	15439
GO:0004920	interleukin-10 receptor activity	3.03439	0.0481041	1	4	152	15439
GO:0004985	opioid receptor activity	3.03439	0.0481041	1	4	152	15439
GO:0031429	box H/ACA snoRNP complex	3.03439	0.0481041	1	4	152	15439
GO:0006620	posttranslational protein targeting to endoplasmic reticulum membrane	3.03439	0.0481041	1	4	152	15439
GO:0033184	positive regulation of histone ubiquitination	3.03439	0.0481041	1	4	152	15439
GO:0033313	meiotic cell cycle checkpoint	3.03439	0.0481041	1	4	152	15439
GO:0033625	positive regulation of integrin activation	3.03439	0.0481041	1	4	152	15439
GO:0008379	thioredoxin peroxidase activity	3.03439	0.0481041	1	4	152	15439
GO:0009008	DNA-methyltransferase activity	3.03439	0.0481041	1	4	152	15439
GO:0060008	Sertoli cell differentiation	3.03439	0.0481041	1	4	152	15439
GO:0034513	box H/ACA snoRNA binding	3.03439	0.0481041	1	4	152	15439
GO:0035473	lipase binding	3.03439	0.0481041	1	4	152	15439
GO:0010986	positive regulation of lipoprotein particle clearance	3.03439	0.0481041	1	4	152	15439
GO:0035672	oligopeptide transmembrane transport	3.03439	0.0481041	1	4	152	15439
GO:0035673	oligopeptide transmembrane transporter activity	3.03439	0.0481041	1	4	152	15439
GO:1990226	histone methyltransferase binding	3.03439	0.0481041	1	4	152	15439
GO:0038003	opioid receptor signaling pathway	3.03439	0.0481041	1	4	152	15439
GO:0015014	heparan sulfate proteoglycan biosynthetic process, polysaccharide chain biosynthetic process	3.03439	0.0481041	1	4	152	15439
GO:0039528	cytoplasmic pattern recognition receptor signaling pathway in response to virus	3.03439	0.0481041	1	4	152	15439
GO:0120034	positive regulation of plasma membrane bounded cell projection assembly	3.03305	0.0481683	3	80	150	15363
GO:0016469	proton-transporting two-sector ATPase complex	3.0268	0.0484704	2	34	151	15409
GO:0072350	tricarboxylic acid metabolic process	3.0268	0.0484704	2	34	151	15409
GO:1901998	toxin transport	3.0268	0.0484704	2	34	151	15409
GO:0000154	rRNA modification	3.0268	0.0484704	2	34	151	15409
GO:0006383	transcription by RNA polymerase III	3.0268	0.0484704	2	34	151	15409
GO:0006654	phosphatidic acid biosynthetic process	3.0268	0.0484704	2	34	151	15409
GO:0032994	protein-lipid complex	3.0268	0.0484704	2	34	151	15409
GO:0002768	immune response-regulating cell surface receptor signaling pathway	2.98636	0.0504711	7	333	146	15110
GO:0043903	regulation of symbiosis, encompassing mutualism through parasitism	2.9819	0.0506964	5	199	148	15244
GO:0042398	cellular modified amino acid biosynthetic process	2.97754	0.0509182	2	35	151	15408
GO:0046473	phosphatidic acid metabolic process	2.97754	0.0509182	2	35	151	15408
GO:0030120	vesicle coat	2.97754	0.0509182	2	35	151	15408
GO:0006754	ATP biosynthetic process	2.97754	0.0509182	2	35	151	15408
GO:0030641	regulation of cellular pH	2.97469	0.0510634	3	82	150	15361
GO:0044430	cytoskeletal part	2.96844	0.0513835	20	1365	133	14078
GO:0032970	regulation of actin filament-based process	2.96074	0.0517807	7	335	146	15108
GO:0030496	midbody	2.95025	0.0523266	4	139	149	15304
GO:0035579	specific granule membrane	2.94614	0.0525421	3	83	150	15360
GO:0043900	regulation of multi-organism process	2.93536	0.0531117	7	337	146	15106
GO:0009069	serine family amino acid metabolic process	2.92977	0.0534095	2	36	151	15407
GO:0019752	carboxylic acid metabolic process	2.92626	0.0535972	13	793	140	14650
GO:1903320	regulation of protein modification by small protein conjugation or removal	2.90432	0.054786	6	270	147	15173
GO:0016574	histone ubiquitination	2.88342	0.0559434	2	37	151	15406
GO:0016706	oxidoreductase activity, acting on paired donors, with incorporation or reduction of molecular oxygen, 2-oxoglutarate as one donor, and incorporation of one atom each of oxygen into both donors	2.88342	0.0559434	2	37	151	15406
GO:0072528	pyrimidine-containing compound biosynthetic process	2.88342	0.0559434	2	37	151	15406
GO:0003279	cardiac septum development	2.88342	0.0559434	2	37	151	15406
GO:0005637	nuclear inner membrane	2.88342	0.0559434	2	37	151	15406
GO:0030667	secretory granule membrane	2.87613	0.0563527	6	272	147	15171
GO:0008219	cell death	2.8653	0.0569658	12	721	141	14722
GO:0043436	oxoacid metabolic process	2.86109	0.0572065	14	882	139	14561
GO:0042373	vitamin K metabolic process	2.85692	0.0574454	1	5	152	15438
GO:0042426	choline catabolic process	2.85692	0.0574454	1	5	152	15438
GO:0017176	phosphatidylinositol N-acetylglucosaminyltransferase activity	2.85692	0.0574454	1	5	152	15438
GO:0017185	peptidyl-lysine hydroxylation	2.85692	0.0574454	1	5	152	15438
GO:0043031	negative regulation of macrophage activation	2.85692	0.0574454	1	5	152	15438
GO:0019323	pentose catabolic process	2.85692	0.0574454	1	5	152	15438
GO:0070508	cholesterol import	2.85692	0.0574454	1	5	152	15438
GO:0046100	hypoxanthine metabolic process	2.85692	0.0574454	1	5	152	15438
GO:1900223	positive regulation of amyloid-beta clearance	2.85692	0.0574454	1	5	152	15438
GO:0046935	1-phosphatidylinositol-3-kinase regulator activity	2.85692	0.0574454	1	5	152	15438
GO:0097227	sperm annulus	2.85692	0.0574454	1	5	152	15438
GO:0072719	cellular response to cisplatin	2.85692	0.0574454	1	5	152	15438
GO:0097443	sorting endosome	2.85692	0.0574454	1	5	152	15438
GO:0097677	STAT family protein binding	2.85692	0.0574454	1	5	152	15438
GO:1902459	positive regulation of stem cell population maintenance	2.85692	0.0574454	1	5	152	15438
GO:0051029	rRNA transport	2.85692	0.0574454	1	5	152	15438
GO:0001915	negative regulation of T cell mediated cytotoxicity	2.85692	0.0574454	1	5	152	15438
GO:0030202	heparin metabolic process	2.85692	0.0574454	1	5	152	15438
GO:0030210	heparin biosynthetic process	2.85692	0.0574454	1	5	152	15438
GO:0004691	cAMP-dependent protein kinase activity	2.85692	0.0574454	1	5	152	15438
GO:0031087	deadenylation-independent decapping of nuclear-transcribed mRNA	2.85692	0.0574454	1	5	152	15438
GO:0006477	protein sulfation	2.85692	0.0574454	1	5	152	15438
GO:0032050	clathrin heavy chain binding	2.85692	0.0574454	1	5	152	15438
GO:0006564	L-serine biosynthetic process	2.85692	0.0574454	1	5	152	15438
GO:0006616	SRP-dependent cotranslational protein targeting to membrane, translocation	2.85692	0.0574454	1	5	152	15438
GO:0007000	nucleolus organization	2.85692	0.0574454	1	5	152	15438
GO:0008172	S-methyltransferase activity	2.85692	0.0574454	1	5	152	15438
GO:0009191	ribonucleoside diphosphate catabolic process	2.85692	0.0574454	1	5	152	15438
GO:0010742	macrophage derived foam cell differentiation	2.85692	0.0574454	1	5	152	15438
GO:0060696	regulation of phospholipid catabolic process	2.85692	0.0574454	1	5	152	15438
GO:0060753	regulation of mast cell chemotaxis	2.85692	0.0574454	1	5	152	15438
GO:0060754	positive regulation of mast cell chemotaxis	2.85692	0.0574454	1	5	152	15438
GO:0035376	sterol import	2.85692	0.0574454	1	5	152	15438
GO:0035581	sequestering of extracellular ligand from receptor	2.85692	0.0574454	1	5	152	15438
GO:0035726	common myeloid progenitor cell proliferation	2.85692	0.0574454	1	5	152	15438
GO:0035754	B cell chemotaxis	2.85692	0.0574454	1	5	152	15438
GO:0040031	snRNA modification	2.85692	0.0574454	1	5	152	15438
GO:0090077	foam cell differentiation	2.85692	0.0574454	1	5	152	15438
GO:0030833	regulation of actin filament polymerization	2.84801	0.0579594	4	144	149	15299
GO:1901565	organonitrogen compound catabolic process	2.84063	0.058389	12	724	141	14719
GO:0051489	regulation of filopodium assembly	2.83841	0.0585187	2	38	151	15405
GO:0044409	entry into host	2.83598	0.058661	3	87	150	15356
GO:0051806	entry into cell of other organism involved in symbiotic interaction	2.83598	0.058661	3	87	150	15356
GO:0051828	entry into other organism involved in symbiotic interaction	2.83598	0.058661	3	87	150	15356
GO:0030260	entry into host cell	2.83598	0.058661	3	87	150	15356
GO:0006885	regulation of pH	2.8094	0.0602411	3	88	150	15355
GO:0042887	amide transmembrane transporter activity	2.79468	0.0611344	2	39	151	15404
GO:0050434	positive regulation of viral transcription	2.79468	0.0611344	2	39	151	15404
GO:0051452	intracellular pH reduction	2.79468	0.0611344	2	39	151	15404
GO:0001961	positive regulation of cytokine-mediated signaling pathway	2.79468	0.0611344	2	39	151	15404
GO:0003899	DNA-directed 5'-3' RNA polymerase activity	2.79468	0.0611344	2	39	151	15404
GO:0030900	forebrain development	2.79468	0.0611344	2	39	151	15404
GO:0031648	protein destabilization	2.79468	0.0611344	2	39	151	15404
GO:0044428	nuclear part	2.77839	0.0621387	49	4037	104	11406
GO:0002764	immune response-regulating signaling pathway	2.766	0.062913	8	424	145	15019
GO:0051259	protein oligomerization	2.75533	0.0635878	8	425	145	15018
GO:0003824	catalytic activity	2.75248	0.0637693	62	5293	91	10150
GO:0045851	pH reduction	2.75217	0.0637894	2	40	151	15403
GO:0031334	positive regulation of protein complex assembly	2.73742	0.0647369	5	214	148	15229
GO:0005856	cytoskeleton	2.73595	0.0648324	12	737	141	14706
GO:0015197	peptide transporter activity	2.73183	0.0651002	3	91	150	15352
GO:0097747	RNA polymerase activity	2.71081	0.0664828	2	41	151	15402
GO:0034062	5'-3' RNA polymerase activity	2.71081	0.0664828	2	41	151	15402
GO:0015959	diadenosine polyphosphate metabolic process	2.70762	0.0666956	1	6	152	15437
GO:0043184	vascular endothelial growth factor receptor 2 binding	2.70762	0.0666956	1	6	152	15437
GO:0044829	positive regulation by host of viral genome replication	2.70762	0.0666956	1	6	152	15437
GO:0019773	proteasome core complex, alpha-subunit complex	2.70762	0.0666956	1	6	152	15437
GO:0045835	negative regulation of meiotic nuclear division	2.70762	0.0666956	1	6	152	15437
GO:2000402	negative regulation of lymphocyte migration	2.70762	0.0666956	1	6	152	15437
GO:0022417	protein maturation by protein folding	2.70762	0.0666956	1	6	152	15437
GO:1901142	insulin metabolic process	2.70762	0.0666956	1	6	152	15437
GO:0048702	embryonic neurocranium morphogenesis	2.70762	0.0666956	1	6	152	15437
GO:0048820	hair follicle maturation	2.70762	0.0666956	1	6	152	15437
GO:1903332	regulation of protein folding	2.70762	0.0666956	1	6	152	15437
GO:1903608	protein localization to cytoplasmic stress granule	2.70762	0.0666956	1	6	152	15437
GO:0001016	RNA polymerase III regulatory region DNA binding	2.70762	0.0666956	1	6	152	15437
GO:0051549	positive regulation of keratinocyte migration	2.70762	0.0666956	1	6	152	15437
GO:1905165	regulation of lysosomal protein catabolic process	2.70762	0.0666956	1	6	152	15437
GO:0004128	cytochrome-b5 reductase activity, acting on NAD(P)H	2.70762	0.0666956	1	6	152	15437
GO:0004415	hyalurononglucosaminidase activity	2.70762	0.0666956	1	6	152	15437
GO:0005683	U7 snRNP	2.70762	0.0666956	1	6	152	15437
GO:0005915	zonula adherens	2.70762	0.0666956	1	6	152	15437
GO:0006578	amino-acid betaine biosynthetic process	2.70762	0.0666956	1	6	152	15437
GO:0006857	oligopeptide transport	2.70762	0.0666956	1	6	152	15437
GO:0007021	tubulin complex assembly	2.70762	0.0666956	1	6	152	15437
GO:0033256	I-kappaB/NF-kappaB complex	2.70762	0.0666956	1	6	152	15437
GO:0008603	cAMP-dependent protein kinase regulator activity	2.70762	0.0666956	1	6	152	15437
GO:0009134	nucleoside diphosphate catabolic process	2.70762	0.0666956	1	6	152	15437
GO:0060396	growth hormone receptor signaling pathway	2.70762	0.0666956	1	6	152	15437
GO:1990712	HFE-transferrin receptor complex	2.70762	0.0666956	1	6	152	15437
GO:0090043	regulation of tubulin deacetylation	2.70762	0.0666956	1	6	152	15437
GO:0015450	P-P-bond-hydrolysis-driven protein transmembrane transporter activity	2.70762	0.0666956	1	6	152	15437
GO:0061024	membrane organization	2.69805	0.0673365	11	662	142	14781
GO:0120025	plasma membrane bounded cell projection	2.6955	0.0675088	18	1240	135	14203
GO:0044448	cell cortex part	2.69386	0.0676196	4	152	149	15291
GO:0048705	skeletal system morphogenesis	2.68184	0.068437	3	93	150	15350
GO:0048812	neuron projection morphogenesis	2.67633	0.0688154	5	218	148	15225
GO:0016875	ligase activity, forming carbon-oxygen bonds	2.67056	0.0692136	2	42	151	15401
GO:2000242	negative regulation of reproductive process	2.67056	0.0692136	2	42	151	15401
GO:0004812	aminoacyl-tRNA ligase activity	2.67056	0.0692136	2	42	151	15401
GO:0090199	regulation of release of cytochrome c from mitochondria	2.67056	0.0692136	2	42	151	15401
GO:0000041	transition metal ion transport	2.65735	0.0701342	3	94	150	15349
GO:0008360	regulation of cell shape	2.63883	0.0714447	4	155	149	15288
GO:0090090	negative regulation of canonical Wnt signaling pathway	2.63883	0.0714447	4	155	149	15288
GO:0016236	macroautophagy	2.63317	0.0718503	3	95	150	15348
GO:0007417	central nervous system development	2.63317	0.0718503	3	95	150	15348
GO:0006996	organelle organization	2.63193	0.0719397	27	2040	126	13403
GO:0006220	pyrimidine nucleotide metabolic process	2.63136	0.0719807	2	43	151	15400
GO:0032648	regulation of interferon-beta production	2.63136	0.0719807	2	43	151	15400
GO:0060760	positive regulation of response to cytokine stimulus	2.63136	0.0719807	2	43	151	15400
GO:0005783	endoplasmic reticulum	2.62494	0.0724444	14	915	139	14528
GO:0043234	protein complex	2.61728	0.0730008	37	2955	116	12488
GO:1901698	response to nitrogen compound	2.60441	0.0739465	12	754	141	14689
GO:0120039	plasma membrane bounded cell projection morphogenesis	2.6022	0.0741102	5	223	148	15220
GO:0006508	proteolysis	2.59997	0.0742757	16	1086	137	14357
GO:0051496	positive regulation of stress fiber assembly	2.59316	0.0747833	2	44	151	15399
GO:0032480	negative regulation of type I interferon production	2.59316	0.0747833	2	44	151	15399
GO:0048524	positive regulation of viral process	2.58576	0.0753387	3	97	150	15346
GO:0016742	hydroxymethyl-, formyl- and related transferase activity	2.57892	0.0758556	1	7	152	15436
GO:0070544	histone H3-K36 demethylation	2.57892	0.0758556	1	7	152	15436
GO:0045602	negative regulation of endothelial cell differentiation	2.57892	0.0758556	1	7	152	15436
GO:0071830	triglyceride-rich lipoprotein particle clearance	2.57892	0.0758556	1	7	152	15436
GO:1900364	negative regulation of mRNA polyadenylation	2.57892	0.0758556	1	7	152	15436
GO:0097157	pre-mRNA intronic binding	2.57892	0.0758556	1	7	152	15436
GO:2001138	regulation of phospholipid transport	2.57892	0.0758556	1	7	152	15436
GO:2001140	positive regulation of phospholipid transport	2.57892	0.0758556	1	7	152	15436
GO:0000290	deadenylation-dependent decapping of nuclear-transcribed mRNA	2.57892	0.0758556	1	7	152	15436
GO:0000506	glycosylphosphatidylinositol-N-acetylglucosaminyltransferase (GPI-GnT) complex	2.57892	0.0758556	1	7	152	15436
GO:1903978	regulation of microglial cell activation	2.57892	0.0758556	1	7	152	15436
GO:0051864	histone demethylase activity (H3-K36 specific)	2.57892	0.0758556	1	7	152	15436
GO:0051920	peroxiredoxin activity	2.57892	0.0758556	1	7	152	15436
GO:1905906	regulation of amyloid fibril formation	2.57892	0.0758556	1	7	152	15436
GO:0030050	vesicle transport along actin filament	2.57892	0.0758556	1	7	152	15436
GO:0004679	AMP-activated protein kinase activity	2.57892	0.0758556	1	7	152	15436
GO:0004690	cyclic nucleotide-dependent protein kinase activity	2.57892	0.0758556	1	7	152	15436
GO:0030306	ADP-ribosylation factor binding	2.57892	0.0758556	1	7	152	15436
GO:0030853	negative regulation of granulocyte differentiation	2.57892	0.0758556	1	7	152	15436
GO:0030911	TPR domain binding	2.57892	0.0758556	1	7	152	15436
GO:0031118	rRNA pseudouridine synthesis	2.57892	0.0758556	1	7	152	15436
GO:0005785	signal recognition particle receptor complex	2.57892	0.0758556	1	7	152	15436
GO:0031371	ubiquitin conjugating enzyme complex	2.57892	0.0758556	1	7	152	15436
GO:0032009	early phagosome	2.57892	0.0758556	1	7	152	15436
GO:0032059	bleb	2.57892	0.0758556	1	7	152	15436
GO:0007172	signal complex assembly	2.57892	0.0758556	1	7	152	15436
GO:0034340	response to type I interferon	2.57892	0.0758556	1	7	152	15436
GO:0034382	chylomicron remnant clearance	2.57892	0.0758556	1	7	152	15436
GO:0035313	wound healing, spreading of epidermal cells	2.57892	0.0758556	1	7	152	15436
GO:0006886	intracellular protein transport	2.57635	0.0760515	11	677	142	14766
GO:0048858	cell projection morphogenesis	2.57323	0.0762888	5	225	148	15218
GO:0030004	cellular monovalent inorganic cation homeostasis	2.56251	0.0771107	3	98	150	15345
GO:0030301	cholesterol transport	2.55593	0.0776203	2	45	151	15398
GO:0007519	skeletal muscle tissue development	2.55593	0.0776203	2	45	151	15398
GO:0005815	microtubule organizing center	2.55452	0.0777296	10	600	143	14843
GO:1901796	regulation of signal transduction by p53 class mediator	2.55026	0.0780611	4	160	149	15283
GO:0071156	regulation of cell cycle arrest	2.53956	0.078901	3	99	150	15344
GO:0019900	kinase binding	2.53693	0.0791091	11	682	142	14761
GO:0006869	lipid transport	2.53047	0.0796216	5	228	148	15215
GO:0045296	cadherin binding	2.52399	0.0801396	6	299	147	15144
GO:0050839	cell adhesion molecule binding	2.52119	0.080364	8	448	145	14995
GO:0099518	vesicle cytoskeletal trafficking	2.51961	0.0804908	2	46	151	15397
GO:0002253	activation of immune response	2.51148	0.0811482	8	449	145	14994
GO:0044452	nucleolar part	2.49892	0.0821736	4	163	149	15280
GO:0008064	regulation of actin polymerization or depolymerization	2.49892	0.0821736	4	163	149	15280
GO:0043254	regulation of protein complex assembly	2.49481	0.0825117	7	375	146	15068
GO:0008021	synaptic vesicle	2.49452	0.0825359	3	101	150	15342
GO:0012501	programmed cell death	2.49037	0.0828797	11	688	142	14755
GO:0031647	regulation of protein stability	2.48853	0.0830316	5	231	148	15212
GO:0009615	response to virus	2.48853	0.0830316	5	231	148	15212
GO:0006418	tRNA aminoacylation for protein translation	2.48418	0.0833939	2	47	151	15396
GO:0044089	positive regulation of cellular component biogenesis	2.48257	0.0835282	8	452	145	14991
GO:0030027	lamellipodium	2.4821	0.0835679	4	164	149	15279
GO:0030832	regulation of actin filament length	2.4821	0.0835679	4	164	149	15279
GO:0042626	ATPase activity, coupled to transmembrane movement of substances	2.47242	0.08438	3	102	150	15341
GO:0046834	lipid phosphorylation	2.47242	0.08438	3	102	150	15341
GO:0016832	aldehyde-lyase activity	2.46597	0.0849263	1	8	152	15435
GO:0016840	carbon-nitrogen lyase activity	2.46597	0.0849263	1	8	152	15435
GO:0042473	outer ear morphogenesis	2.46597	0.0849263	1	8	152	15435
GO:0070070	proton-transporting V-type ATPase complex assembly	2.46597	0.0849263	1	8	152	15435
GO:0070072	vacuolar proton-transporting V-type ATPase complex assembly	2.46597	0.0849263	1	8	152	15435
GO:0070578	RISC-loading complex	2.46597	0.0849263	1	8	152	15435
GO:0019695	choline metabolic process	2.46597	0.0849263	1	8	152	15435
GO:0046415	urate metabolic process	2.46597	0.0849263	1	8	152	15435
GO:2001135	regulation of endocytic recycling	2.46597	0.0849263	1	8	152	15435
GO:0072718	response to cisplatin	2.46597	0.0849263	1	8	152	15435
GO:2001214	positive regulation of vasculogenesis	2.46597	0.0849263	1	8	152	15435
GO:0048500	signal recognition particle	2.46597	0.0849263	1	8	152	15435
GO:0048703	embryonic viscerocranium morphogenesis	2.46597	0.0849263	1	8	152	15435
GO:0098856	intestinal lipid absorption	2.46597	0.0849263	1	8	152	15435
GO:1902916	positive regulation of protein polyubiquitination	2.46597	0.0849263	1	8	152	15435
GO:0000463	maturation of LSU-rRNA from tricistronic rRNA transcript (SSU-rRNA, 5.8S rRNA, LSU-rRNA)	2.46597	0.0849263	1	8	152	15435
GO:1904350	regulation of protein catabolic process in the vacuole	2.46597	0.0849263	1	8	152	15435
GO:0051547	regulation of keratinocyte migration	2.46597	0.0849263	1	8	152	15435
GO:0002315	marginal zone B cell differentiation	2.46597	0.0849263	1	8	152	15435
GO:0002855	regulation of natural killer cell mediated immune response to tumor cell	2.46597	0.0849263	1	8	152	15435
GO:0002858	regulation of natural killer cell mediated cytotoxicity directed against tumor cell target	2.46597	0.0849263	1	8	152	15435
GO:0030299	intestinal cholesterol absorption	2.46597	0.0849263	1	8	152	15435
GO:0030422	production of siRNA involved in RNA interference	2.46597	0.0849263	1	8	152	15435
GO:0005024	transforming growth factor beta-activated receptor activity	2.46597	0.0849263	1	8	152	15435
GO:0055056	D-glucose transmembrane transporter activity	2.46597	0.0849263	1	8	152	15435
GO:0030867	rough endoplasmic reticulum membrane	2.46597	0.0849263	1	8	152	15435
GO:0030948	negative regulation of vascular endothelial growth factor receptor signaling pathway	2.46597	0.0849263	1	8	152	15435
GO:0031209	SCAR complex	2.46597	0.0849263	1	8	152	15435
GO:0031441	negative regulation of mRNA 3'-end processing	2.46597	0.0849263	1	8	152	15435
GO:0031618	nuclear pericentric heterochromatin	2.46597	0.0849263	1	8	152	15435
GO:0006228	UTP biosynthetic process	2.46597	0.0849263	1	8	152	15435
GO:0033180	proton-transporting V-type ATPase, V1 domain	2.46597	0.0849263	1	8	152	15435
GO:0033179	proton-transporting V-type ATPase, V0 domain	2.46597	0.0849263	1	8	152	15435
GO:0009128	purine nucleoside monophosphate catabolic process	2.46597	0.0849263	1	8	152	15435
GO:0009158	ribonucleoside monophosphate catabolic process	2.46597	0.0849263	1	8	152	15435
GO:0009169	purine ribonucleoside monophosphate catabolic process	2.46597	0.0849263	1	8	152	15435
GO:0060312	regulation of blood vessel remodeling	2.46597	0.0849263	1	8	152	15435
GO:0035014	phosphatidylinositol 3-kinase regulator activity	2.46597	0.0849263	1	8	152	15435
GO:0043228	non-membrane-bounded organelle	2.46006	0.08543	29	2259	124	13184
GO:0043232	intracellular non-membrane-bounded organelle	2.46006	0.08543	29	2259	124	13184
GO:0048646	anatomical structure formation involved in morphogenesis	2.4313	0.0879225	10	615	143	14828
GO:0009152	purine ribonucleotide biosynthetic process	2.42904	0.088121	3	104	150	15339
GO:0043039	tRNA aminoacylation	2.41582	0.0892944	2	49	151	15394
GO:0000045	autophagosome assembly	2.41582	0.0892944	2	49	151	15394
GO:0000315	organellar large ribosomal subunit	2.41582	0.0892944	2	49	151	15394
GO:0005762	mitochondrial large ribosomal subunit	2.41582	0.0892944	2	49	151	15394
GO:0005905	clathrin-coated pit	2.41582	0.0892944	2	49	151	15394
GO:0031532	actin cytoskeleton reorganization	2.41582	0.0892944	2	49	151	15394
GO:0031623	receptor internalization	2.41582	0.0892944	2	49	151	15394
GO:0030529	intracellular ribonucleoprotein complex	2.40732	0.0900566	12	781	141	14662
GO:0016032	viral process	2.40111	0.0906173	9	539	144	14904
GO:0044403	symbiont process	2.40111	0.0906173	9	539	144	14904
GO:0002366	leukocyte activation involved in immune response	2.40111	0.0906173	9	539	144	14904
GO:0042176	regulation of protein catabolic process	2.39084	0.0915524	7	385	146	15058
GO:1990904	ribonucleoprotein complex	2.38627	0.0919718	12	784	141	14659
GO:0043038	amino acid activation	2.38282	0.09229	2	50	151	15393
GO:0043679	axon terminus	2.38282	0.09229	2	50	151	15393
GO:0045815	positive regulation of gene expression, epigenetic	2.38282	0.09229	2	50	151	15393
GO:0097517	contractile actin filament bundle	2.38282	0.09229	2	50	151	15393
GO:0001725	stress fiber	2.38282	0.09229	2	50	151	15393
GO:0055029	nuclear DNA-directed RNA polymerase complex	2.38282	0.09229	2	50	151	15393
GO:0030971	receptor tyrosine kinase binding	2.38282	0.09229	2	50	151	15393
GO:0060337	type I interferon signaling pathway	2.38282	0.09229	2	50	151	15393
GO:0002263	cell activation involved in immune response	2.37566	0.0929527	9	542	144	14901
GO:0009165	nucleotide biosynthetic process	2.36818	0.0936506	4	171	149	15272
GO:0032535	regulation of cellular component size	2.36745	0.0937191	5	240	148	15203
GO:0055037	recycling endosome	2.36594	0.0938614	3	107	150	15336
GO:0016208	AMP binding	2.36543	0.0939086	1	9	152	15434
GO:0017166	vinculin binding	2.36543	0.0939086	1	9	152	15434
GO:0017187	peptidyl-glutamic acid carboxylation	2.36543	0.0939086	1	9	152	15434
GO:0043495	protein membrane anchor	2.36543	0.0939086	1	9	152	15434
GO:0018214	protein carboxylation	2.36543	0.0939086	1	9	152	15434
GO:0070016	armadillo repeat domain binding	2.36543	0.0939086	1	9	152	15434
GO:0019471	4-hydroxyproline metabolic process	2.36543	0.0939086	1	9	152	15434
GO:0070679	inositol 1,4,5 trisphosphate binding	2.36543	0.0939086	1	9	152	15434
GO:0046051	UTP metabolic process	2.36543	0.0939086	1	9	152	15434
GO:0045953	negative regulation of natural killer cell mediated cytotoxicity	2.36543	0.0939086	1	9	152	15434
GO:0021670	lateral ventricle development	2.36543	0.0939086	1	9	152	15434
GO:1900221	regulation of amyloid-beta clearance	2.36543	0.0939086	1	9	152	15434
GO:2000781	positive regulation of double-strand break repair	2.36543	0.0939086	1	9	152	15434
GO:0097038	perinuclear endoplasmic reticulum	2.36543	0.0939086	1	9	152	15434
GO:0000813	ESCRT I complex	2.36543	0.0939086	1	9	152	15434
GO:1903729	regulation of plasma membrane organization	2.36543	0.0939086	1	9	152	15434
GO:0001527	microfibril	2.36543	0.0939086	1	9	152	15434
GO:0001886	endothelial cell morphogenesis	2.36543	0.0939086	1	9	152	15434
GO:0001946	lymphangiogenesis	2.36543	0.0939086	1	9	152	15434
GO:0004865	protein serine/threonine phosphatase inhibitor activity	2.36543	0.0939086	1	9	152	15434
GO:0005381	iron ion transmembrane transporter activity	2.36543	0.0939086	1	9	152	15434
GO:0005522	profilin binding	2.36543	0.0939086	1	9	152	15434
GO:0005536	glucose binding	2.36543	0.0939086	1	9	152	15434
GO:0031588	nucleotide-activated protein kinase complex	2.36543	0.0939086	1	9	152	15434
GO:0031616	spindle pole centrosome	2.36543	0.0939086	1	9	152	15434
GO:0006183	GTP biosynthetic process	2.36543	0.0939086	1	9	152	15434
GO:0006307	DNA dealkylation involved in DNA repair	2.36543	0.0939086	1	9	152	15434
GO:0032060	bleb assembly	2.36543	0.0939086	1	9	152	15434
GO:0006600	creatine metabolic process	2.36543	0.0939086	1	9	152	15434
GO:0033182	regulation of histone ubiquitination	2.36543	0.0939086	1	9	152	15434
GO:0033523	histone H2B ubiquitination	2.36543	0.0939086	1	9	152	15434
GO:0008097	5S rRNA binding	2.36543	0.0939086	1	9	152	15434
GO:0033623	regulation of integrin activation	2.36543	0.0939086	1	9	152	15434
GO:0034483	heparan sulfate sulfotransferase activity	2.36543	0.0939086	1	9	152	15434
GO:0060340	positive regulation of type I interferon-mediated signaling pathway	2.36543	0.0939086	1	9	152	15434
GO:0060453	regulation of gastric acid secretion	2.36543	0.0939086	1	9	152	15434
GO:0035457	cellular response to interferon-alpha	2.36543	0.0939086	1	9	152	15434
GO:0035999	tetrahydrofolate interconversion	2.36543	0.0939086	1	9	152	15434
GO:0036477	somatodendritic compartment	2.36543	0.0939086	1	9	152	15434
GO:0014909	smooth muscle cell migration	2.36543	0.0939086	1	9	152	15434
GO:0005634	nucleus	2.36314	0.0941243	54	4638	99	10805
GO:0070063	RNA polymerase binding	2.35057	0.0953146	2	51	151	15392
GO:0000428	DNA-directed RNA polymerase complex	2.35057	0.0953146	2	51	151	15392
GO:0015850	organic hydroxy compound transport	2.3454	0.0958085	3	108	150	15335
GO:0048562	embryonic organ morphogenesis	2.3454	0.0958085	3	108	150	15335
GO:0050684	regulation of mRNA processing	2.3454	0.0958085	3	108	150	15335
GO:0048731	system development	2.33679	0.0966374	10	627	143	14816
GO:0034097	response to cytokine	2.33393	0.0969145	8	468	145	14975
GO:0002223	stimulatory C-type lectin receptor signaling pathway	2.32512	0.0977721	3	109	150	15334
GO:1903052	positive regulation of proteolysis involved in cellular protein catabolic process	2.32135	0.0981413	4	174	149	15269
GO:1905037	autophagosome organization	2.31905	0.0983675	2	52	151	15391
GO:0032233	positive regulation of actin filament bundle assembly	2.31905	0.0983675	2	52	151	15391
GO:0007009	plasma membrane organization	2.31905	0.0983675	2	52	151	15391
GO:0006986	response to unfolded protein	2.31905	0.0983675	2	52	151	15391
GO:0008375	acetylglucosaminyltransferase activity	2.31905	0.0983675	2	52	151	15391
GO:0042995	cell projection	2.3166	0.0986084	18	1307	135	14136
GO:1901293	nucleoside phosphate biosynthetic process	2.30599	0.0996604	4	175	149	15268
GO:0010243	response to organonitrogen compound	2.30473	0.0997858	11	713	142	14730
GO:0000139	Golgi membrane	2.29084	0.101181	10	633	143	14810
GO:0001525	angiogenesis	2.29047	0.101219	5	246	148	15197
GO:0032990	cell part morphogenesis	2.29047	0.101219	5	246	148	15197
GO:0101003	ficolin-1-rich granule membrane	2.28821	0.101448	2	53	151	15390
GO:0015918	sterol transport	2.28821	0.101448	2	53	151	15390
GO:0048306	calcium-dependent protein binding	2.28821	0.101448	2	53	151	15390
GO:0030880	RNA polymerase complex	2.28821	0.101448	2	53	151	15390
GO:0005684	U2-type spliceosomal complex	2.28821	0.101448	2	53	151	15390
GO:0016024	CDP-diacylglycerol biosynthetic process	2.27494	0.102803	1	10	152	15433
GO:0016471	vacuolar proton-transporting V-type ATPase complex	2.27494	0.102803	1	10	152	15433
GO:0043116	negative regulation of vascular permeability	2.27494	0.102803	1	10	152	15433
GO:0043301	negative regulation of leukocyte degranulation	2.27494	0.102803	1	10	152	15433
GO:0070411	I-SMAD binding	2.27494	0.102803	1	10	152	15433
GO:0070475	rRNA base methylation	2.27494	0.102803	1	10	152	15433
GO:0019896	axonal transport of mitochondrion	2.27494	0.102803	1	10	152	15433
GO:2000345	regulation of hepatocyte proliferation	2.27494	0.102803	1	10	152	15433
GO:0097242	amyloid-beta clearance	2.27494	0.102803	1	10	152	15433
GO:0048156	tau protein binding	2.27494	0.102803	1	10	152	15433
GO:0048712	negative regulation of astrocyte differentiation	2.27494	0.102803	1	10	152	15433
GO:1902902	negative regulation of autophagosome assembly	2.27494	0.102803	1	10	152	15433
GO:0099515	actin filament-based transport	2.27494	0.102803	1	10	152	15433
GO:0000774	adenyl-nucleotide exchange factor activity	2.27494	0.102803	1	10	152	15433
GO:0001055	RNA polymerase II activity	2.27494	0.102803	1	10	152	15433
GO:0051593	response to folic acid	2.27494	0.102803	1	10	152	15433
GO:0002716	negative regulation of natural killer cell mediated immunity	2.27494	0.102803	1	10	152	15433
GO:0004143	diacylglycerol kinase activity	2.27494	0.102803	1	10	152	15433
GO:0005172	vascular endothelial growth factor receptor binding	2.27494	0.102803	1	10	152	15433
GO:0031005	filamin binding	2.27494	0.102803	1	10	152	15433
GO:0006119	oxidative phosphorylation	2.27494	0.102803	1	10	152	15433
GO:0006563	L-serine metabolic process	2.27494	0.102803	1	10	152	15433
GO:0007520	myoblast fusion	2.27494	0.102803	1	10	152	15433
GO:0034244	negative regulation of transcription elongation from RNA polymerase II promoter	2.27494	0.102803	1	10	152	15433
GO:0009125	nucleoside monophosphate catabolic process	2.27494	0.102803	1	10	152	15433
GO:0010314	phosphatidylinositol-5-phosphate binding	2.27494	0.102803	1	10	152	15433
GO:0060272	embryonic skeletal joint morphogenesis	2.27494	0.102803	1	10	152	15433
GO:0010867	positive regulation of triglyceride biosynthetic process	2.27494	0.102803	1	10	152	15433
GO:0036513	Derlin-1 retrotranslocation complex	2.27494	0.102803	1	10	152	15433
GO:0090331	negative regulation of platelet aggregation	2.27494	0.102803	1	10	152	15433
GO:0015125	bile acid transmembrane transporter activity	2.27494	0.102803	1	10	152	15433
GO:0002220	innate immune response activating cell surface receptor signaling pathway	2.26567	0.10376	3	112	150	15331
GO:0001666	response to hypoxia	2.26545	0.103784	5	248	148	15195
GO:0055086	nucleobase-containing small molecule metabolic process	2.26296	0.104043	8	476	145	14967
GO:0000049	tRNA binding	2.25805	0.104554	2	54	151	15389
GO:0051258	protein polymerization	2.25805	0.104554	2	54	151	15389
GO:0009066	aspartate family amino acid metabolic process	2.25805	0.104554	2	54	151	15389
GO:0098589	membrane region	2.25039	0.105358	6	323	147	15120
GO:0003676	nucleic acid binding	2.24104	0.106348	42	3527	111	11916
GO:0001817	regulation of cytokine production	2.23631	0.106852	9	559	144	14884
GO:0010033	response to organic substance	2.2338	0.107121	24	1858	129	13585
GO:0050830	defense response to Gram-positive bacterium	2.22853	0.107687	2	55	151	15388
GO:0006521	regulation of cellular amino acid metabolic process	2.22853	0.107687	2	55	151	15388
GO:0032432	actin filament bundle	2.22853	0.107687	2	55	151	15388
GO:0070382	exocytic vesicle	2.22719	0.107831	3	114	150	15329
GO:0061695	transferase complex, transferring phosphorus-containing groups	2.21638	0.109002	4	181	149	15262
GO:0043492	ATPase activity, coupled to movement of substances	2.20827	0.10989	3	115	150	15328
GO:0005525	GTP binding	2.20797	0.109924	6	327	147	15116
GO:0043413	macromolecule glycosylation	2.20422	0.110337	5	253	148	15190
GO:0006486	protein glycosylation	2.20422	0.110337	5	253	148	15190
GO:0012505	endomembrane system	2.20186	0.110597	4	182	149	15261
GO:0015914	phospholipid transport	2.19963	0.110845	2	56	151	15387
GO:0006977	DNA damage response, signal transduction by p53 class mediator resulting in cell cycle arrest	2.19963	0.110845	2	56	151	15387
GO:0032502	developmental process	2.19788	0.111038	49	4209	104	11234
GO:0044425	membrane part	2.195	0.111358	60	5277	93	10166
GO:0017101	aminoacyl-tRNA synthetase multienzyme complex	2.19273	0.111611	1	11	152	15432
GO:0043194	axon initial segment	2.19273	0.111611	1	11	152	15432
GO:0044827	modulation by host of viral genome replication	2.19273	0.111611	1	11	152	15432
GO:0071545	inositol phosphate catabolic process	2.19273	0.111611	1	11	152	15432
GO:0071712	ER-associated misfolded protein catabolic process	2.19273	0.111611	1	11	152	15432
GO:0046341	CDP-diacylglycerol metabolic process	2.19273	0.111611	1	11	152	15432
GO:1901741	positive regulation of myoblast fusion	2.19273	0.111611	1	11	152	15432
GO:0000164	protein phosphatase type 1 complex	2.19273	0.111611	1	11	152	15432
GO:0000815	ESCRT III complex	2.19273	0.111611	1	11	152	15432
GO:0001054	RNA polymerase I activity	2.19273	0.111611	1	11	152	15432
GO:0050930	induction of positive chemotaxis	2.19273	0.111611	1	11	152	15432
GO:0051447	negative regulation of meiotic cell cycle	2.19273	0.111611	1	11	152	15432
GO:0002834	regulation of response to tumor cell	2.19273	0.111611	1	11	152	15432
GO:0002837	regulation of immune response to tumor cell	2.19273	0.111611	1	11	152	15432
GO:0030877	beta-catenin destruction complex	2.19273	0.111611	1	11	152	15432
GO:0031054	pre-miRNA processing	2.19273	0.111611	1	11	152	15432
GO:0005687	U4 snRNP	2.19273	0.111611	1	11	152	15432
GO:0006085	acetyl-CoA biosynthetic process	2.19273	0.111611	1	11	152	15432
GO:0006107	oxaloacetate metabolic process	2.19273	0.111611	1	11	152	15432
GO:0006554	lysine catabolic process	2.19273	0.111611	1	11	152	15432
GO:0007252	I-kappaB phosphorylation	2.19273	0.111611	1	11	152	15432
GO:0032785	negative regulation of DNA-templated transcription, elongation	2.19273	0.111611	1	11	152	15432
GO:0033176	proton-transporting V-type ATPase complex	2.19273	0.111611	1	11	152	15432
GO:0033962	cytoplasmic mRNA processing body assembly	2.19273	0.111611	1	11	152	15432
GO:0034709	methylosome	2.19273	0.111611	1	11	152	15432
GO:0035635	entry of bacterium into host cell	2.19273	0.111611	1	11	152	15432
GO:0035751	regulation of lysosomal lumen pH	2.19273	0.111611	1	11	152	15432
GO:0048511	rhythmic process	2.19219	0.111672	5	254	148	15189
GO:0019637	organophosphate metabolic process	2.19123	0.111779	12	813	141	14630
GO:0019842	vitamin binding	2.18958	0.111964	3	116	150	15327
GO:0005694	chromosome	2.18746	0.112202	4	183	149	15260
GO:0032550	purine ribonucleoside binding	2.18708	0.112244	6	329	147	15114
GO:0044283	small molecule biosynthetic process	2.17752	0.113323	7	407	146	15036
GO:0072413	signal transduction involved in mitotic cell cycle checkpoint	2.17133	0.114026	2	57	151	15386
GO:0072431	signal transduction involved in mitotic G1 DNA damage checkpoint	2.17133	0.114026	2	57	151	15386
GO:1902400	intracellular signal transduction involved in G1 DNA damage checkpoint	2.17133	0.114026	2	57	151	15386
GO:1902402	signal transduction involved in mitotic DNA damage checkpoint	2.17133	0.114026	2	57	151	15386
GO:1902403	signal transduction involved in mitotic DNA integrity checkpoint	2.17133	0.114026	2	57	151	15386
GO:0035019	somatic stem cell population maintenance	2.17133	0.114026	2	57	151	15386
GO:0009260	ribonucleotide biosynthetic process	2.17109	0.114053	3	117	150	15326
GO:0036293	response to decreased oxygen levels	2.16837	0.114364	5	256	148	15187
GO:0017144	drug metabolic process	2.16047	0.115271	8	488	145	14955
GO:0001883	purine nucleoside binding	2.15614	0.115772	6	332	147	15111
GO:0032549	ribonucleoside binding	2.14592	0.11696	6	333	147	15110
GO:0033554	cellular response to stress	2.14521	0.117044	19	1429	134	14014
GO:0005539	glycosaminoglycan binding	2.14491	0.117078	4	186	149	15257
GO:0045685	regulation of glial cell differentiation	2.14361	0.117231	2	58	151	15385
GO:0071230	cellular response to amino acid stimulus	2.14361	0.117231	2	58	151	15385
GO:0046934	phosphatidylinositol-4,5-bisphosphate 3-kinase activity	2.14361	0.117231	2	58	151	15385
GO:0007173	epidermal growth factor receptor signaling pathway	2.14361	0.117231	2	58	151	15385
GO:0009127	purine nucleoside monophosphate biosynthetic process	2.14361	0.117231	2	58	151	15385
GO:0009168	purine ribonucleoside monophosphate biosynthetic process	2.14361	0.117231	2	58	151	15385
GO:0007623	circadian rhythm	2.13474	0.118276	3	119	150	15324
GO:0032989	cellular component morphogenesis	2.1318	0.118623	7	412	146	15031
GO:0009887	animal organ morphogenesis	2.1318	0.118623	7	412	146	15031
GO:0030178	negative regulation of Wnt signaling pathway	2.13095	0.118724	4	187	149	15256
GO:0044249	cellular biosynthetic process	2.12193	0.1198	44	3754	109	11689
GO:0070085	glycosylation	2.12158	0.119842	5	260	148	15183
GO:0016074	snoRNA metabolic process	2.11749	0.120333	1	12	152	15431
GO:0016540	protein autoprocessing	2.11749	0.120333	1	12	152	15431
GO:0016653	oxidoreductase activity, acting on NAD(P)H, heme protein as acceptor	2.11749	0.120333	1	12	152	15431
GO:0070071	proton-transporting two-sector ATPase complex assembly	2.11749	0.120333	1	12	152	15431
GO:0044794	positive regulation by host of viral process	2.11749	0.120333	1	12	152	15431
GO:0019430	removal of superoxide radicals	2.11749	0.120333	1	12	152	15431
GO:0046036	CTP metabolic process	2.11749	0.120333	1	12	152	15431
GO:0046323	glucose import	2.11749	0.120333	1	12	152	15431
GO:0046339	diacylglycerol metabolic process	2.11749	0.120333	1	12	152	15431
GO:2001212	regulation of vasculogenesis	2.11749	0.120333	1	12	152	15431
GO:0097286	iron ion import	2.11749	0.120333	1	12	152	15431
GO:1902166	negative regulation of intrinsic apoptotic signaling pathway in response to DNA damage by p53 class mediator	2.11749	0.120333	1	12	152	15431
GO:0050765	negative regulation of phagocytosis	2.11749	0.120333	1	12	152	15431
GO:0050811	GABA receptor binding	2.11749	0.120333	1	12	152	15431
GO:0000974	Prp19 complex	2.11749	0.120333	1	12	152	15431
GO:0031235	intrinsic component of the cytoplasmic side of the plasma membrane	2.11749	0.120333	1	12	152	15431
GO:0005736	DNA-directed RNA polymerase I complex	2.11749	0.120333	1	12	152	15431
GO:0031464	Cul4A-RING E3 ubiquitin ligase complex	2.11749	0.120333	1	12	152	15431
GO:0006241	CTP biosynthetic process	2.11749	0.120333	1	12	152	15431
GO:0006474	N-terminal protein amino acid acetylation	2.11749	0.120333	1	12	152	15431
GO:0006544	glycine metabolic process	2.11749	0.120333	1	12	152	15431
GO:0006553	lysine metabolic process	2.11749	0.120333	1	12	152	15431
GO:0006809	nitric oxide biosynthetic process	2.11749	0.120333	1	12	152	15431
GO:0032688	negative regulation of interferon-beta production	2.11749	0.120333	1	12	152	15431
GO:0034362	low-density lipoprotein particle	2.11749	0.120333	1	12	152	15431
GO:0034497	protein localization to phagophore assembly site	2.11749	0.120333	1	12	152	15431
GO:0010561	negative regulation of glycoprotein biosynthetic process	2.11749	0.120333	1	12	152	15431
GO:0035196	production of miRNAs involved in gene silencing by miRNA	2.11749	0.120333	1	12	152	15431
GO:0060788	ectodermal placode formation	2.11749	0.120333	1	12	152	15431
GO:1903900	regulation of viral life cycle	2.11686	0.120409	3	120	150	15323
GO:0051851	modification by host of symbiont morphology or physiology	2.11645	0.120459	2	59	151	15384
GO:0007249	I-kappaB kinase/NF-kappaB signaling	2.11645	0.120459	2	59	151	15384
GO:0035966	response to topologically incorrect protein	2.11645	0.120459	2	59	151	15384
GO:0051650	establishment of vesicle localization	2.09919	0.122556	3	121	150	15322
GO:0015672	monovalent inorganic cation transport	2.09563	0.122993	6	338	147	15105
GO:0042641	actomyosin	2.08983	0.123709	2	60	151	15383
GO:0071479	cellular response to ionizing radiation	2.08983	0.123709	2	60	151	15383
GO:0048208	COPII vesicle coating	2.08983	0.123709	2	60	151	15383
GO:0009617	response to bacterium	2.08972	0.123722	4	190	149	15253
GO:1901363	heterocyclic compound binding	2.08702	0.124057	59	5217	94	10226
GO:0005912	adherens junction	2.08661	0.124108	8	497	145	14946
GO:0055067	monovalent inorganic cation homeostasis	2.08171	0.124717	3	122	150	15321
GO:1903311	regulation of mRNA metabolic process	2.07591	0.125442	5	264	148	15179
GO:0001882	nucleoside binding	2.07586	0.125449	6	340	147	15103
GO:0052813	phosphatidylinositol bisphosphate kinase activity	2.06373	0.126979	2	61	151	15382
GO:0032561	guanyl ribonucleotide binding	2.05628	0.127929	6	342	147	15101
GO:0051656	establishment of organelle localization	2.05349	0.128287	5	266	148	15177
GO:0015929	hexosaminidase activity	2.04818	0.12897	1	13	152	15430
GO:0042159	lipoprotein catabolic process	2.04818	0.12897	1	13	152	15430
GO:0017110	nucleoside-diphosphatase activity	2.04818	0.12897	1	13	152	15430
GO:0019321	pentose metabolic process	2.04818	0.12897	1	13	152	15430
GO:0070293	renal absorption	2.04818	0.12897	1	13	152	15430
GO:0045717	negative regulation of fatty acid biosynthetic process	2.04818	0.12897	1	13	152	15430
GO:0045780	positive regulation of bone resorption	2.04818	0.12897	1	13	152	15430
GO:1900363	regulation of mRNA polyadenylation	2.04818	0.12897	1	13	152	15430
GO:0046852	positive regulation of bone remodeling	2.04818	0.12897	1	13	152	15430
GO:1901070	guanosine-containing compound biosynthetic process	2.04818	0.12897	1	13	152	15430
GO:1901739	regulation of myoblast fusion	2.04818	0.12897	1	13	152	15430
GO:0048711	positive regulation of astrocyte differentiation	2.04818	0.12897	1	13	152	15430
GO:0001824	blastocyst development	2.04818	0.12897	1	13	152	15430
GO:0001911	negative regulation of leukocyte mediated cytotoxicity	2.04818	0.12897	1	13	152	15430
GO:0005041	low-density lipoprotein receptor activity	2.04818	0.12897	1	13	152	15430
GO:0005095	GTPase inhibitor activity	2.04818	0.12897	1	13	152	15430
GO:0030902	hindbrain development	2.04818	0.12897	1	13	152	15430
GO:0031105	septin complex	2.04818	0.12897	1	13	152	15430
GO:0005662	DNA replication factor A complex	2.04818	0.12897	1	13	152	15430
GO:0005940	septin ring	2.04818	0.12897	1	13	152	15430
GO:0006516	glycoprotein catabolic process	2.04818	0.12897	1	13	152	15430
GO:0032160	septin filament array	2.04818	0.12897	1	13	152	15430
GO:0034111	negative regulation of homotypic cell-cell adhesion	2.04818	0.12897	1	13	152	15430
GO:0009113	purine nucleobase biosynthetic process	2.04818	0.12897	1	13	152	15430
GO:0009209	pyrimidine ribonucleoside triphosphate biosynthetic process	2.04818	0.12897	1	13	152	15430
GO:0060425	lung morphogenesis	2.04818	0.12897	1	13	152	15430
GO:0010592	positive regulation of lamellipodium assembly	2.04818	0.12897	1	13	152	15430
GO:0036020	endolysosome membrane	2.04818	0.12897	1	13	152	15430
GO:1990381	ubiquitin-specific protease binding	2.04818	0.12897	1	13	152	15430
GO:0015012	heparan sulfate proteoglycan biosynthetic process	2.04818	0.12897	1	13	152	15430
GO:0015114	phosphate ion transmembrane transporter activity	2.04818	0.12897	1	13	152	15430
GO:0005794	Golgi apparatus	2.04682	0.129145	12	836	141	14607
GO:0019001	guanyl nucleotide binding	2.04657	0.129178	6	343	147	15100
GO:0001837	epithelial to mesenchymal transition	2.03814	0.130271	2	62	151	15381
GO:0030276	clathrin binding	2.03814	0.130271	2	62	151	15381
GO:0031110	regulation of microtubule polymerization or depolymerization	2.03814	0.130271	2	62	151	15381
GO:0005884	actin filament	2.03814	0.130271	2	62	151	15381
GO:0038061	NIK/NF-kappaB signaling	2.03814	0.130271	2	62	151	15381
GO:0044248	cellular catabolic process	2.03648	0.130487	19	1452	134	13991
GO:0035690	cellular response to drug	2.03133	0.131161	5	268	148	15175
GO:0007010	cytoskeleton organization	2.01478	0.133349	11	756	142	14687
GO:0008194	UDP-glycosyltransferase activity	2.01367	0.133498	3	126	150	15317
GO:0104005	hijacked molecular function	2.01304	0.133582	2	63	151	15380
GO:0001618	virus receptor activity	2.01304	0.133582	2	63	151	15380
GO:0051702	interaction with symbiont	2.01304	0.133582	2	63	151	15380
GO:0034103	regulation of tissue remodeling	2.01304	0.133582	2	63	151	15380
GO:0005509	calcium ion binding	2.00921	0.134094	9	589	144	14854
GO:0140098	catalytic activity, acting on RNA	2.00818	0.134233	6	347	147	15096
GO:0016772	transferase activity, transferring phosphorus-containing groups	1.99989	0.13535	13	930	140	14513
GO:0016614	oxidoreductase activity, acting on CH-OH group of donors	1.99711	0.135726	3	127	150	15316
GO:0016779	nucleotidyltransferase activity	1.99711	0.135726	3	127	150	15316
GO:1903725	regulation of phospholipid metabolic process	1.98842	0.136912	2	64	151	15379
GO:0002039	p53 binding	1.98842	0.136912	2	64	151	15379
GO:0003684	damaged DNA binding	1.98842	0.136912	2	64	151	15379
GO:0006901	vesicle coating	1.98842	0.136912	2	64	151	15379
GO:0034332	adherens junction organization	1.98842	0.136912	2	64	151	15379
GO:1903362	regulation of cellular protein catabolic process	1.98779	0.136998	5	272	148	15171
GO:0015936	coenzyme A metabolic process	1.98397	0.137523	1	14	152	15429
GO:0045236	CXCR chemokine receptor binding	1.98397	0.137523	1	14	152	15429
GO:0071404	cellular response to low-density lipoprotein particle stimulus	1.98397	0.137523	1	14	152	15429
GO:1900115	extracellular regulation of signal transduction	1.98397	0.137523	1	14	152	15429
GO:1900116	extracellular negative regulation of signal transduction	1.98397	0.137523	1	14	152	15429
GO:2000188	regulation of cholesterol homeostasis	1.98397	0.137523	1	14	152	15429
GO:0072349	modified amino acid transmembrane transporter activity	1.98397	0.137523	1	14	152	15429
GO:2001275	positive regulation of glucose import in response to insulin stimulus	1.98397	0.137523	1	14	152	15429
GO:1902165	regulation of intrinsic apoptotic signaling pathway in response to DNA damage by p53 class mediator	1.98397	0.137523	1	14	152	15429
GO:0048311	mitochondrion distribution	1.98397	0.137523	1	14	152	15429
GO:0000779	condensed chromosome, centromeric region	1.98397	0.137523	1	14	152	15429
GO:0000921	septin ring assembly	1.98397	0.137523	1	14	152	15429
GO:0051923	sulfation	1.98397	0.137523	1	14	152	15429
GO:1904874	positive regulation of telomerase RNA localization to Cajal body	1.98397	0.137523	1	14	152	15429
GO:0002710	negative regulation of T cell mediated immunity	1.98397	0.137523	1	14	152	15429
GO:0004029	aldehyde dehydrogenase (NAD) activity	1.98397	0.137523	1	14	152	15429
GO:0004550	nucleoside diphosphate kinase activity	1.98397	0.137523	1	14	152	15429
GO:0055102	lipase inhibitor activity	1.98397	0.137523	1	14	152	15429
GO:0005351	sugar:proton symporter activity	1.98397	0.137523	1	14	152	15429
GO:0005402	cation:sugar symporter activity	1.98397	0.137523	1	14	152	15429
GO:0030852	regulation of granulocyte differentiation	1.98397	0.137523	1	14	152	15429
GO:0031083	BLOC-1 complex	1.98397	0.137523	1	14	152	15429
GO:0031092	platelet alpha granule membrane	1.98397	0.137523	1	14	152	15429
GO:0032156	septin cytoskeleton	1.98397	0.137523	1	14	152	15429
GO:0032460	negative regulation of protein oligomerization	1.98397	0.137523	1	14	152	15429
GO:0033268	node of Ranvier	1.98397	0.137523	1	14	152	15429
GO:0008320	protein transmembrane transporter activity	1.98397	0.137523	1	14	152	15429
GO:0009208	pyrimidine ribonucleoside triphosphate metabolic process	1.98397	0.137523	1	14	152	15429
GO:0034656	nucleobase-containing small molecule catabolic process	1.98397	0.137523	1	14	152	15429
GO:0035435	phosphate ion transmembrane transport	1.98397	0.137523	1	14	152	15429
GO:0061053	somite development	1.98397	0.137523	1	14	152	15429
GO:0035855	megakaryocyte development	1.98397	0.137523	1	14	152	15429
GO:0001047	core promoter binding	1.98074	0.137968	3	128	150	15315
GO:0048471	perinuclear region of cytoplasm	1.98064	0.137982	9	593	144	14850
GO:0005789	endoplasmic reticulum membrane	1.97489	0.138777	12	848	141	14595
GO:0043281	regulation of cysteine-type endopeptidase activity involved in apoptotic process	1.97156	0.139239	4	199	149	15244
GO:0090066	regulation of anatomical structure size	1.97055	0.139381	6	351	147	15092
GO:0044306	neuron projection terminus	1.96426	0.14026	2	65	151	15378
GO:1901292	nucleoside phosphate catabolic process	1.96426	0.14026	2	65	151	15378
GO:0030670	phagocytic vesicle membrane	1.96426	0.14026	2	65	151	15378
GO:0035004	phosphatidylinositol 3-kinase activity	1.96426	0.14026	2	65	151	15378
GO:0015291	secondary active transmembrane transporter activity	1.95892	0.14101	4	200	149	15243
GO:0070161	anchoring junction	1.95372	0.141745	8	514	145	14929
GO:0003714	transcription corepressor activity	1.94638	0.14279	4	201	149	15242
GO:0030183	B cell differentiation	1.94054	0.143626	2	66	151	15377
GO:0016895	exodeoxyribonuclease activity, producing 5'-phosphomonoesters	1.9242	0.145992	1	15	152	15428
GO:0017081	chloride channel regulator activity	1.9242	0.145992	1	15	152	15428
GO:0043011	myeloid dendritic cell differentiation	1.9242	0.145992	1	15	152	15428
GO:0043186	P granule	1.9242	0.145992	1	15	152	15428
GO:0043923	positive regulation by host of viral transcription	1.9242	0.145992	1	15	152	15428
GO:0071711	basement membrane organization	1.9242	0.145992	1	15	152	15428
GO:0048038	quinone binding	1.9242	0.145992	1	15	152	15428
GO:1902914	regulation of protein polyubiquitination	1.9242	0.145992	1	15	152	15428
GO:1903019	negative regulation of glycoprotein metabolic process	1.9242	0.145992	1	15	152	15428
GO:0001056	RNA polymerase III activity	1.9242	0.145992	1	15	152	15428
GO:0004529	exodeoxyribonuclease activity	1.9242	0.145992	1	15	152	15428
GO:0030169	low-density lipoprotein particle binding	1.9242	0.145992	1	15	152	15428
GO:0004675	transmembrane receptor protein serine/threonine kinase activity	1.9242	0.145992	1	15	152	15428
GO:0030220	platelet formation	1.9242	0.145992	1	15	152	15428
GO:0005328	neurotransmitter:sodium symporter activity	1.9242	0.145992	1	15	152	15428
GO:0031143	pseudopodium	1.9242	0.145992	1	15	152	15428
GO:0031435	mitogen-activated protein kinase kinase kinase binding	1.9242	0.145992	1	15	152	15428
GO:0006044	N-acetylglucosamine metabolic process	1.9242	0.145992	1	15	152	15428
GO:0006817	phosphate ion transport	1.9242	0.145992	1	15	152	15428
GO:0006895	Golgi to endosome transport	1.9242	0.145992	1	15	152	15428
GO:0007141	male meiosis I	1.9242	0.145992	1	15	152	15428
GO:0010866	regulation of triglyceride biosynthetic process	1.9242	0.145992	1	15	152	15428
GO:0010984	regulation of lipoprotein particle clearance	1.9242	0.145992	1	15	152	15428
GO:0060997	dendritic spine morphogenesis	1.9242	0.145992	1	15	152	15428
GO:0090201	negative regulation of release of cytochrome c from mitochondria	1.9242	0.145992	1	15	152	15428
GO:0043130	ubiquitin binding	1.91726	0.147009	2	67	151	15376
GO:0008285	negative regulation of cell proliferation	1.91086	0.147954	9	603	144	14840
GO:0006914	autophagy	1.90931	0.148183	4	204	149	15239
GO:0061919	process utilizing autophagic mechanism	1.90931	0.148183	4	204	149	15239
GO:0070482	response to oxygen levels	1.90374	0.14901	5	280	148	15163
GO:0097159	organic cyclic compound binding	1.90158	0.149332	59	5285	94	10158
GO:0016705	oxidoreductase activity, acting on paired donors, with incorporation or reduction of molecular oxygen	1.90139	0.149361	3	133	150	15310
GO:0051648	vesicle localization	1.90139	0.149361	3	133	150	15310
GO:0072401	signal transduction involved in DNA integrity checkpoint	1.8944	0.150408	2	68	151	15375
GO:0072422	signal transduction involved in DNA damage checkpoint	1.8944	0.150408	2	68	151	15375
GO:1903901	negative regulation of viral life cycle	1.8944	0.150408	2	68	151	15375
GO:0002274	myeloid leukocyte activation	1.89405	0.150461	8	522	145	14921
GO:0009451	RNA modification	1.88602	0.151675	3	134	150	15309
GO:0002758	innate immune response-activating signal transduction	1.88505	0.151822	4	206	149	15237
GO:0009653	anatomical structure morphogenesis	1.87554	0.153272	16	1218	137	14225
GO:0072395	signal transduction involved in cell cycle checkpoint	1.87195	0.153824	2	69	151	15374
GO:0030684	preribosome	1.87195	0.153824	2	69	151	15374
GO:0033238	regulation of cellular amine metabolic process	1.87195	0.153824	2	69	151	15374
GO:0038024	cargo receptor activity	1.87195	0.153824	2	69	151	15374
GO:0042093	T-helper cell differentiation	1.86835	0.154378	1	16	152	15427
GO:0071004	U2-type prespliceosome	1.86835	0.154378	1	16	152	15427
GO:0046209	nitric oxide metabolic process	1.86835	0.154378	1	16	152	15427
GO:2000178	negative regulation of neural precursor cell proliferation	1.86835	0.154378	1	16	152	15427
GO:2000369	regulation of clathrin-dependent endocytosis	1.86835	0.154378	1	16	152	15427
GO:0046527	glucosyltransferase activity	1.86835	0.154378	1	16	152	15427
GO:2000641	regulation of early endosome to late endosome transport	1.86835	0.154378	1	16	152	15427
GO:0046933	proton-transporting ATP synthase activity, rotational mechanism	1.86835	0.154378	1	16	152	15427
GO:0022884	macromolecule transmembrane transporter activity	1.86835	0.154378	1	16	152	15427
GO:0000185	activation of MAPKKK activity	1.86835	0.154378	1	16	152	15427
GO:0000460	maturation of 5.8S rRNA	1.86835	0.154378	1	16	152	15427
GO:0000920	cell separation after cytokinesis	1.86835	0.154378	1	16	152	15427
GO:0002294	CD4-positive, alpha-beta T cell differentiation involved in immune response	1.86835	0.154378	1	16	152	15427
GO:0002313	mature B cell differentiation involved in immune response	1.86835	0.154378	1	16	152	15427
GO:0003841	1-acylglycerol-3-phosphate O-acyltransferase activity	1.86835	0.154378	1	16	152	15427
GO:0003951	NAD+ kinase activity	1.86835	0.154378	1	16	152	15427
GO:0030228	lipoprotein particle receptor activity	1.86835	0.154378	1	16	152	15427
GO:0031106	septin ring organization	1.86835	0.154378	1	16	152	15427
GO:0031342	negative regulation of cell killing	1.86835	0.154378	1	16	152	15427
GO:0060143	positive regulation of syncytium formation by plasma membrane fusion	1.86835	0.154378	1	16	152	15427
GO:0034719	SMN-Sm protein complex	1.86835	0.154378	1	16	152	15427
GO:0010586	miRNA metabolic process	1.86835	0.154378	1	16	152	15427
GO:0035518	histone H2A monoubiquitination	1.86835	0.154378	1	16	152	15427
GO:0090208	positive regulation of triglyceride metabolic process	1.86835	0.154378	1	16	152	15427
GO:0010948	negative regulation of cell cycle process	1.85318	0.156738	5	285	148	15158
GO:0034660	ncRNA metabolic process	1.85045	0.157166	8	528	145	14915
GO:0016209	antioxidant activity	1.84989	0.157254	2	70	151	15373
GO:0048704	embryonic skeletal system morphogenesis	1.84989	0.157254	2	70	151	15373
GO:0051492	regulation of stress fiber assembly	1.84989	0.157254	2	70	151	15373
GO:0055038	recycling endosome membrane	1.84989	0.157254	2	70	151	15373
GO:0010324	membrane invagination	1.84989	0.157254	2	70	151	15373
GO:1901681	sulfur compound binding	1.84932	0.157344	4	209	149	15234
GO:0030135	coated vesicle	1.84083	0.158686	3	137	150	15306
GO:0031625	ubiquitin protein ligase binding	1.83336	0.159876	5	287	148	15156
GO:0050778	positive regulation of immune response	1.83016	0.160389	9	615	144	14828
GO:0043312	neutrophil degranulation	1.82986	0.160436	7	448	146	14995
GO:0019866	organelle inner membrane	1.82986	0.160436	7	448	146	14995
GO:0006283	transcription-coupled nucleotide-excision repair	1.82823	0.160699	2	71	151	15372
GO:0034644	cellular response to UV	1.82823	0.160699	2	71	151	15372
GO:0030099	myeloid cell differentiation	1.82607	0.161046	3	138	150	15305
GO:0007399	nervous system development	1.82353	0.161454	5	288	148	15155
GO:0048037	cofactor binding	1.82211	0.161684	7	449	146	14994
GO:0016226	iron-sulfur cluster assembly	1.81595	0.162683	1	17	152	15426
GO:0042171	lysophosphatidic acid acyltransferase activity	1.81595	0.162683	1	17	152	15426
GO:0042288	MHC class I protein binding	1.81595	0.162683	1	17	152	15426
GO:0018126	protein hydroxylation	1.81595	0.162683	1	17	152	15426
GO:0070918	production of small RNA involved in gene silencing by RNA	1.81595	0.162683	1	17	152	15426
GO:0046174	polyol catabolic process	1.81595	0.162683	1	17	152	15426
GO:0071617	lysophospholipid acyltransferase activity	1.81595	0.162683	1	17	152	15426
GO:0048268	clathrin coat assembly	1.81595	0.162683	1	17	152	15426
GO:1902254	negative regulation of intrinsic apoptotic signaling pathway by p53 class mediator	1.81595	0.162683	1	17	152	15426
GO:0050860	negative regulation of T cell receptor signaling pathway	1.81595	0.162683	1	17	152	15426
GO:0001522	pseudouridine synthesis	1.81595	0.162683	1	17	152	15426
GO:1904872	regulation of telomerase RNA localization to Cajal body	1.81595	0.162683	1	17	152	15426
GO:1904886	beta-catenin destruction complex disassembly	1.81595	0.162683	1	17	152	15426
GO:0002287	alpha-beta T cell activation involved in immune response	1.81595	0.162683	1	17	152	15426
GO:0002293	alpha-beta T cell differentiation involved in immune response	1.81595	0.162683	1	17	152	15426
GO:0004551	nucleotide diphosphatase activity	1.81595	0.162683	1	17	152	15426
GO:0005355	glucose transmembrane transporter activity	1.81595	0.162683	1	17	152	15426
GO:0031050	dsRNA fragmentation	1.81595	0.162683	1	17	152	15426
GO:0031163	metallo-sulfur cluster assembly	1.81595	0.162683	1	17	152	15426
GO:0005665	DNA-directed RNA polymerase II, core complex	1.81595	0.162683	1	17	152	15426
GO:0005942	phosphatidylinositol 3-kinase complex	1.81595	0.162683	1	17	152	15426
GO:0031674	I band	1.81595	0.162683	1	17	152	15426
GO:0006577	amino-acid betaine metabolic process	1.81595	0.162683	1	17	152	15426
GO:0032185	septin cytoskeleton organization	1.81595	0.162683	1	17	152	15426
GO:0007097	nuclear migration	1.81595	0.162683	1	17	152	15426
GO:0007221	positive regulation of transcription of Notch receptor target	1.81595	0.162683	1	17	152	15426
GO:0033617	mitochondrial respiratory chain complex IV assembly	1.81595	0.162683	1	17	152	15426
GO:0034389	lipid particle organization	1.81595	0.162683	1	17	152	15426
GO:0009148	pyrimidine nucleoside triphosphate biosynthetic process	1.81595	0.162683	1	17	152	15426
GO:0010544	negative regulation of platelet activation	1.81595	0.162683	1	17	152	15426
GO:0060644	mammary gland epithelial cell differentiation	1.81595	0.162683	1	17	152	15426
GO:0090330	regulation of platelet aggregation	1.81595	0.162683	1	17	152	15426
GO:2000045	regulation of G1/S transition of mitotic cell cycle	1.81146	0.163416	3	139	150	15304
GO:0051701	interaction with host	1.81146	0.163416	3	139	150	15304
GO:0001959	regulation of cytokine-mediated signaling pathway	1.81146	0.163416	3	139	150	15304
GO:0046718	viral entry into host cell	1.80693	0.164157	2	72	151	15371
GO:0098869	cellular oxidant detoxification	1.80693	0.164157	2	72	151	15371
GO:0005776	autophagosome	1.80693	0.164157	2	72	151	15371
GO:0008543	fibroblast growth factor receptor signaling pathway	1.80693	0.164157	2	72	151	15371
GO:0030100	regulation of endocytosis	1.80289	0.164822	4	213	149	15230
GO:0002283	neutrophil activation involved in immune response	1.79905	0.165456	7	452	146	14991
GO:0001938	positive regulation of endothelial cell proliferation	1.786	0.167629	2	73	151	15370
GO:0002285	lymphocyte activation involved in immune response	1.786	0.167629	2	73	151	15370
GO:0009132	nucleoside diphosphate metabolic process	1.786	0.167629	2	73	151	15370
GO:0061418	regulation of transcription from RNA polymerase II promoter in response to hypoxia	1.786	0.167629	2	73	151	15370
GO:0001101	response to acid chemical	1.7848	0.167831	5	292	148	15151
GO:0045088	regulation of innate immune response	1.78457	0.167869	6	372	147	15071
GO:0090407	organophosphate biosynthetic process	1.78384	0.167992	7	454	146	14989
GO:0015630	microtubule cytoskeleton	1.78268	0.168187	3	141	150	15302
GO:0031589	cell-substrate adhesion	1.78268	0.168187	3	141	150	15302
GO:0001818	negative regulation of cytokine production	1.76894	0.170513	4	216	149	15227
GO:0042101	T cell receptor complex	1.76664	0.170907	1	18	152	15425
GO:0042474	middle ear morphogenesis	1.76664	0.170907	1	18	152	15425
GO:0070003	threonine-type peptidase activity	1.76664	0.170907	1	18	152	15425
GO:0044804	autophagy of nucleus	1.76664	0.170907	1	18	152	15425
GO:0045830	positive regulation of isotype switching	1.76664	0.170907	1	18	152	15425
GO:0072337	modified amino acid transport	1.76664	0.170907	1	18	152	15425
GO:0097034	mitochondrial respiratory chain complex IV biogenesis	1.76664	0.170907	1	18	152	15425
GO:2001273	regulation of glucose import in response to insulin stimulus	1.76664	0.170907	1	18	152	15425
GO:0047497	mitochondrion transport along microtubule	1.76664	0.170907	1	18	152	15425
GO:0050431	transforming growth factor beta binding	1.76664	0.170907	1	18	152	15425
GO:0000768	syncytium formation by plasma membrane fusion	1.76664	0.170907	1	18	152	15425
GO:1903649	regulation of cytoplasmic transport	1.76664	0.170907	1	18	152	15425
GO:1904659	glucose transmembrane transport	1.76664	0.170907	1	18	152	15425
GO:1905950	monosaccharide transmembrane transport	1.76664	0.170907	1	18	152	15425
GO:0004298	threonine-type endopeptidase activity	1.76664	0.170907	1	18	152	15425
GO:0005112	Notch binding	1.76664	0.170907	1	18	152	15425
GO:0055094	response to lipoprotein particle	1.76664	0.170907	1	18	152	15425
GO:0005721	pericentric heterochromatin	1.76664	0.170907	1	18	152	15425
GO:0007004	telomere maintenance via telomerase	1.76664	0.170907	1	18	152	15425
GO:0032509	endosome transport via multivesicular body sorting pathway	1.76664	0.170907	1	18	152	15425
GO:0008157	protein phosphatase 1 binding	1.76664	0.170907	1	18	152	15425
GO:0060142	regulation of syncytium formation by plasma membrane fusion	1.76664	0.170907	1	18	152	15425
GO:0034643	establishment of mitochondrion localization, microtubule-mediated	1.76664	0.170907	1	18	152	15425
GO:0035428	hexose transmembrane transport	1.76664	0.170907	1	18	152	15425
GO:0038191	neuropilin binding	1.76664	0.170907	1	18	152	15425
GO:0090103	cochlea morphogenesis	1.76664	0.170907	1	18	152	15425
GO:0015149	hexose transmembrane transporter activity	1.76664	0.170907	1	18	152	15425
GO:0002573	myeloid leukocyte differentiation	1.76543	0.171114	2	74	151	15369
GO:0045055	regulated exocytosis	1.76534	0.171128	9	625	144	14818
GO:0033043	regulation of organelle organization	1.76448	0.171276	15	1152	138	14291
GO:0045862	positive regulation of proteolysis	1.75951	0.172129	6	375	147	15068
GO:0003674	molecular_function	1.75863	0.172281	145	14270	8	1173
GO:0031346	positive regulation of cell projection organization	1.75632	0.172678	5	295	148	15148
GO:0043209	myelin sheath	1.75447	0.172999	3	143	150	15300
GO:0050821	protein stabilization	1.75447	0.172999	3	143	150	15300
GO:0042119	neutrophil activation	1.74635	0.174409	7	459	146	14984
GO:0014706	striated muscle tissue development	1.7452	0.17461	2	75	151	15368
GO:0043409	negative regulation of MAPK cascade	1.74058	0.175419	3	144	150	15299
GO:0072330	monocarboxylic acid biosynthetic process	1.74058	0.175419	3	144	150	15299
GO:0070925	organelle assembly	1.73895	0.175705	7	460	146	14983
GO:0050896	response to stimulus	1.73834	0.175813	48	4272	105	11171
GO:0051240	positive regulation of multicellular organismal process	1.73095	0.177117	17	1340	136	14103
GO:0005085	guanyl-nucleotide exchange factor activity	1.72833	0.17758	5	298	148	15145
GO:0045069	regulation of viral genome replication	1.72531	0.178118	2	76	151	15367
GO:0072527	pyrimidine-containing compound metabolic process	1.72531	0.178118	2	76	151	15367
GO:0110020	regulation of actomyosin structure organization	1.72531	0.178118	2	76	151	15367
GO:1990748	cellular detoxification	1.72531	0.178118	2	76	151	15367
GO:0036230	granulocyte activation	1.72424	0.178309	7	462	146	14981
GO:0042402	cellular biogenic amine catabolic process	1.72009	0.179051	1	19	152	15424
GO:0044764	multi-organism cellular process	1.72009	0.179051	1	19	152	15424
GO:0045259	proton-transporting ATP synthase complex	1.72009	0.179051	1	19	152	15424
GO:0045672	positive regulation of osteoclast differentiation	1.72009	0.179051	1	19	152	15424
GO:0045686	negative regulation of glial cell differentiation	1.72009	0.179051	1	19	152	15424
GO:0046112	nucleobase biosynthetic process	1.72009	0.179051	1	19	152	15424
GO:0046132	pyrimidine ribonucleoside biosynthetic process	1.72009	0.179051	1	19	152	15424
GO:0046653	tetrahydrofolate metabolic process	1.72009	0.179051	1	19	152	15424
GO:2001057	reactive nitrogen species metabolic process	1.72009	0.179051	1	19	152	15424
GO:0098751	bone cell development	1.72009	0.179051	1	19	152	15424
GO:1903306	negative regulation of regulated secretory pathway	1.72009	0.179051	1	19	152	15424
GO:0001773	myeloid dendritic cell activation	1.72009	0.179051	1	19	152	15424
GO:0001914	regulation of T cell mediated cytotoxicity	1.72009	0.179051	1	19	152	15424
GO:0031082	BLOC complex	1.72009	0.179051	1	19	152	15424
GO:0005685	U1 snRNP	1.72009	0.179051	1	19	152	15424
GO:0005686	U2 snRNP	1.72009	0.179051	1	19	152	15424
GO:0005753	mitochondrial proton-transporting ATP synthase complex	1.72009	0.179051	1	19	152	15424
GO:0005839	proteasome core complex	1.72009	0.179051	1	19	152	15424
GO:0006266	DNA ligation	1.72009	0.179051	1	19	152	15424
GO:0006949	syncytium formation	1.72009	0.179051	1	19	152	15424
GO:0032692	negative regulation of interleukin-1 production	1.72009	0.179051	1	19	152	15424
GO:0007271	synaptic transmission, cholinergic	1.72009	0.179051	1	19	152	15424
GO:0009310	amine catabolic process	1.72009	0.179051	1	19	152	15424
GO:0085029	extracellular matrix assembly	1.72009	0.179051	1	19	152	15424
GO:0061630	ubiquitin protein ligase activity	1.71396	0.18015	4	221	149	15222
GO:0042787	protein ubiquitination involved in ubiquitin-dependent protein catabolic process	1.71319	0.180289	3	146	150	15297
GO:0043299	leukocyte degranulation	1.70964	0.180931	7	464	146	14979
GO:0048762	mesenchymal cell differentiation	1.70574	0.181638	2	77	151	15366
GO:0032947	protein complex scaffold activity	1.70574	0.181638	2	77	151	15366
GO:0044389	ubiquitin-like protein ligase binding	1.70082	0.182534	5	301	148	15142
GO:0043901	negative regulation of multi-organism process	1.6997	0.182738	3	147	150	15296
GO:0060759	regulation of response to cytokine stimulus	1.6997	0.182738	3	147	150	15296
GO:0009056	catabolic process	1.69395	0.183792	21	1716	132	13727
GO:0002218	activation of innate immune response	1.69251	0.184056	4	223	149	15220
GO:1901566	organonitrogen compound biosynthetic process	1.69195	0.184159	11	811	142	14632
GO:0071158	positive regulation of cell cycle arrest	1.6865	0.185167	2	78	151	15365
GO:0000932	P-body	1.6865	0.185167	2	78	151	15365
GO:0030330	DNA damage response, signal transduction by p53 class mediator	1.6865	0.185167	2	78	151	15365
GO:0032588	trans-Golgi network membrane	1.6865	0.185167	2	78	151	15365
GO:0032869	cellular response to insulin stimulus	1.6865	0.185167	2	78	151	15365
GO:0010565	regulation of cellular ketone metabolic process	1.68634	0.185196	3	148	150	15295
GO:0071310	cellular response to organic substance	1.68616	0.185229	15	1169	138	14274
GO:0016601	Rac protein signal transduction	1.67603	0.187115	1	20	152	15423
GO:0042135	neurotransmitter catabolic process	1.67603	0.187115	1	20	152	15423
GO:0017075	syntaxin-1 binding	1.67603	0.187115	1	20	152	15423
GO:0042776	mitochondrial ATP synthesis coupled proton transport	1.67603	0.187115	1	20	152	15423
GO:0070897	DNA-templated transcriptional preinitiation complex assembly	1.67603	0.187115	1	20	152	15423
GO:0071402	cellular response to lipoprotein particle stimulus	1.67603	0.187115	1	20	152	15423
GO:0045911	positive regulation of DNA recombination	1.67603	0.187115	1	20	152	15423
GO:0046655	folic acid metabolic process	1.67603	0.187115	1	20	152	15423
GO:1902745	positive regulation of lamellipodium organization	1.67603	0.187115	1	20	152	15423
GO:0051184	cofactor transmembrane transporter activity	1.67603	0.187115	1	20	152	15423
GO:0051654	establishment of mitochondrion localization	1.67603	0.187115	1	20	152	15423
GO:0002335	mature B cell differentiation	1.67603	0.187115	1	20	152	15423
GO:0005343	organic acid:sodium symporter activity	1.67603	0.187115	1	20	152	15423
GO:0005732	small nucleolar ribonucleoprotein complex	1.67603	0.187115	1	20	152	15423
GO:0007035	vacuolar acidification	1.67603	0.187115	1	20	152	15423
GO:0033081	regulation of T cell differentiation in thymus	1.67603	0.187115	1	20	152	15423
GO:0033177	proton-transporting two-sector ATPase complex, proton-transporting domain	1.67603	0.187115	1	20	152	15423
GO:0033344	cholesterol efflux	1.67603	0.187115	1	20	152	15423
GO:0009147	pyrimidine nucleoside triphosphate metabolic process	1.67603	0.187115	1	20	152	15423
GO:0009220	pyrimidine ribonucleotide biosynthetic process	1.67603	0.187115	1	20	152	15423
GO:0035456	response to interferon-beta	1.67603	0.187115	1	20	152	15423
GO:0014812	muscle cell migration	1.67603	0.187115	1	20	152	15423
GO:0015145	monosaccharide transmembrane transporter activity	1.67603	0.187115	1	20	152	15423
GO:0051640	organelle localization	1.67368	0.187555	7	469	146	14974
GO:0002521	leukocyte differentiation	1.67137	0.18799	4	225	149	15218
GO:0034976	response to endoplasmic reticulum stress	1.67137	0.18799	4	225	149	15218
GO:0006396	RNA processing	1.67038	0.188175	11	815	142	14628
GO:0051213	dioxygenase activity	1.66756	0.188707	2	79	151	15364
GO:0032231	regulation of actin filament bundle assembly	1.66756	0.188707	2	79	151	15364
GO:0035578	azurophil granule lumen	1.66756	0.188707	2	79	151	15364
GO:0044087	regulation of cellular component biogenesis	1.66503	0.189185	11	816	142	14627
GO:0051130	positive regulation of cellular component organization	1.66249	0.189665	14	1084	139	14359
GO:0005739	mitochondrion	1.66249	0.189667	16	1265	137	14178
GO:0061659	ubiquitin-like protein ligase activity	1.66091	0.189967	4	226	149	15217
GO:2000116	regulation of cysteine-type endopeptidase activity	1.65052	0.19195	4	227	149	15216
GO:0016073	snRNA metabolic process	1.64893	0.192256	2	80	151	15363
GO:0045216	cell-cell junction organization	1.64703	0.192621	3	151	150	15292
GO:1902806	regulation of cell cycle G1/S phase transition	1.64703	0.192621	3	151	150	15292
GO:1904018	positive regulation of vasculature development	1.64703	0.192621	3	151	150	15292
GO:0015721	bile acid and bile salt transport	1.63424	0.1951	1	21	152	15422
GO:0042451	purine nucleoside biosynthetic process	1.63424	0.1951	1	21	152	15422
GO:0044295	axonal growth cone	1.63424	0.1951	1	21	152	15422
GO:0070034	telomerase RNA binding	1.63424	0.1951	1	21	152	15422
GO:0044788	modulation by host of viral process	1.63424	0.1951	1	21	152	15422
GO:0071010	prespliceosome	1.63424	0.1951	1	21	152	15422
GO:0070971	endoplasmic reticulum exit site	1.63424	0.1951	1	21	152	15422
GO:0045922	negative regulation of fatty acid metabolic process	1.63424	0.1951	1	21	152	15422
GO:0046129	purine ribonucleoside biosynthetic process	1.63424	0.1951	1	21	152	15422
GO:0000470	maturation of LSU-rRNA	1.63424	0.1951	1	21	152	15422
GO:0050858	negative regulation of antigen receptor-mediated signaling pathway	1.63424	0.1951	1	21	152	15422
GO:0051642	centrosome localization	1.63424	0.1951	1	21	152	15422
GO:0002292	T cell differentiation involved in immune response	1.63424	0.1951	1	21	152	15422
GO:0030159	receptor signaling complex scaffold activity	1.63424	0.1951	1	21	152	15422
GO:0030201	heparan sulfate proteoglycan metabolic process	1.63424	0.1951	1	21	152	15422
GO:0005640	nuclear outer membrane	1.63424	0.1951	1	21	152	15422
GO:0005697	telomerase holoenzyme complex	1.63424	0.1951	1	21	152	15422
GO:0031258	lamellipodium membrane	1.63424	0.1951	1	21	152	15422
GO:0031440	regulation of mRNA 3'-end processing	1.63424	0.1951	1	21	152	15422
GO:0033522	histone H2A ubiquitination	1.63424	0.1951	1	21	152	15422
GO:0009067	aspartate family amino acid biosynthetic process	1.63424	0.1951	1	21	152	15422
GO:0009068	aspartate family amino acid catabolic process	1.63424	0.1951	1	21	152	15422
GO:0009404	toxin metabolic process	1.63424	0.1951	1	21	152	15422
GO:0010499	proteasomal ubiquitin-independent protein catabolic process	1.63424	0.1951	1	21	152	15422
GO:0040020	regulation of meiotic nuclear division	1.63424	0.1951	1	21	152	15422
GO:0005635	nuclear envelope	1.63418	0.195113	3	152	150	15291
GO:0022890	inorganic cation transmembrane transporter activity	1.6315	0.195635	7	475	146	14968
GO:0002275	myeloid cell activation involved in immune response	1.6315	0.195635	7	475	146	14968
GO:0008565	protein transporter activity	1.63059	0.195813	2	81	151	15362
GO:0009719	response to endogenous stimulus	1.62254	0.197396	12	913	141	14530
GO:0048525	negative regulation of viral process	1.61255	0.199379	2	82	151	15361
GO:0004197	cysteine-type endopeptidase activity	1.61255	0.199379	2	82	151	15361
GO:0038127	ERBB signaling pathway	1.61255	0.199379	2	82	151	15361
GO:0030111	regulation of Wnt signaling pathway	1.61239	0.19941	5	311	148	15132
GO:0009058	biosynthetic process	1.60269	0.201355	44	3935	109	11508
GO:0015748	organophosphate ester transport	1.59478	0.202953	2	83	151	15360
GO:0032092	positive regulation of protein binding	1.59478	0.202953	2	83	151	15360
GO:0007229	integrin-mediated signaling pathway	1.59478	0.202953	2	83	151	15360
GO:0016411	acylglycerol O-acyltransferase activity	1.59451	0.203007	1	22	152	15421
GO:0043367	CD4-positive, alpha-beta T cell differentiation	1.59451	0.203007	1	22	152	15421
GO:0070536	protein K63-linked deubiquitination	1.59451	0.203007	1	22	152	15421
GO:2000036	regulation of stem cell population maintenance	1.59451	0.203007	1	22	152	15421
GO:1901071	glucosamine-containing compound metabolic process	1.59451	0.203007	1	22	152	15421
GO:1902253	regulation of intrinsic apoptotic signaling pathway by p53 class mediator	1.59451	0.203007	1	22	152	15421
GO:1903409	reactive oxygen species biosynthetic process	1.59451	0.203007	1	22	152	15421
GO:0050927	positive regulation of positive chemotaxis	1.59451	0.203007	1	22	152	15421
GO:0051457	maintenance of protein location in nucleus	1.59451	0.203007	1	22	152	15421
GO:0030041	actin filament polymerization	1.59451	0.203007	1	22	152	15421
GO:0080025	phosphatidylinositol-3,5-bisphosphate binding	1.59451	0.203007	1	22	152	15421
GO:0031167	rRNA methylation	1.59451	0.203007	1	22	152	15421
GO:0005682	U5 snRNP	1.59451	0.203007	1	22	152	15421
GO:0005719	nuclear euchromatin	1.59451	0.203007	1	22	152	15421
GO:0031365	N-terminal protein amino acid modification	1.59451	0.203007	1	22	152	15421
GO:0031528	microvillus membrane	1.59451	0.203007	1	22	152	15421
GO:0006278	RNA-dependent DNA biosynthetic process	1.59451	0.203007	1	22	152	15421
GO:0006699	bile acid biosynthetic process	1.59451	0.203007	1	22	152	15421
GO:0007127	meiosis I	1.59451	0.203007	1	22	152	15421
GO:0009218	pyrimidine ribonucleotide metabolic process	1.59451	0.203007	1	22	152	15421
GO:0090314	positive regulation of protein targeting to membrane	1.59451	0.203007	1	22	152	15421
GO:0007165	signal transduction	1.59236	0.203446	44	3939	109	11504
GO:0043207	response to external biotic stimulus	1.58918	0.204092	9	654	144	14789
GO:0030234	enzyme regulator activity	1.5881	0.204314	12	920	141	14523
GO:0016055	Wnt signaling pathway	1.58681	0.204576	5	314	148	15129
GO:0007178	transmembrane receptor protein serine/threonine kinase signaling pathway	1.58397	0.205159	3	156	150	15287
GO:0006397	mRNA processing	1.57883	0.206216	6	398	147	15045
GO:0070125	mitochondrial translational elongation	1.57729	0.206534	2	84	151	15359
GO:0032182	ubiquitin-like protein binding	1.57729	0.206534	2	84	151	15359
GO:0060828	regulation of canonical Wnt signaling pathway	1.56998	0.20805	4	235	149	15208
GO:0000377	RNA splicing, via transesterification reactions with bulged adenosine as nucleophile	1.56022	0.21009	4	236	149	15207
GO:0000398	mRNA splicing, via spliceosome	1.56022	0.21009	4	236	149	15207
GO:2000060	positive regulation of protein ubiquitination involved in ubiquitin-dependent protein catabolic process	1.56006	0.210122	2	85	151	15358
GO:0015294	solute:cation symporter activity	1.56006	0.210122	2	85	151	15358
GO:0043902	positive regulation of multi-organism process	1.55957	0.210226	3	158	150	15285
GO:0009628	response to abiotic stimulus	1.55908	0.210329	12	926	141	14517
GO:0000977	RNA polymerase II regulatory region sequence-specific DNA binding	1.55866	0.210418	8	572	145	14871
GO:0070076	histone lysine demethylation	1.55667	0.210837	1	23	152	15420
GO:0071813	lipoprotein particle binding	1.55667	0.210837	1	23	152	15420
GO:0071814	protein-lipid complex binding	1.55667	0.210837	1	23	152	15420
GO:0050926	regulation of positive chemotaxis	1.55667	0.210837	1	23	152	15420
GO:0003148	outflow tract septum morphogenesis	1.55667	0.210837	1	23	152	15420
GO:0030316	osteoclast differentiation	1.55667	0.210837	1	23	152	15420
GO:0031116	positive regulation of microtubule polymerization	1.55667	0.210837	1	23	152	15420
GO:0006144	purine nucleobase metabolic process	1.55667	0.210837	1	23	152	15420
GO:0006359	regulation of transcription by RNA polymerase III	1.55667	0.210837	1	23	152	15420
GO:0032153	cell division site	1.55667	0.210837	1	23	152	15420
GO:0032897	negative regulation of viral transcription	1.55667	0.210837	1	23	152	15420
GO:0008535	respiratory chain complex IV assembly	1.55667	0.210837	1	23	152	15420
GO:0034219	carbohydrate transmembrane transport	1.55667	0.210837	1	23	152	15420
GO:0034383	low-density lipoprotein particle clearance	1.55667	0.210837	1	23	152	15420
GO:0010831	positive regulation of myotube differentiation	1.55667	0.210837	1	23	152	15420
GO:0035510	DNA dealkylation	1.55667	0.210837	1	23	152	15420
GO:0061842	microtubule organizing center localization	1.55667	0.210837	1	23	152	15420
GO:0030098	lymphocyte differentiation	1.54754	0.21277	3	159	150	15284
GO:0070126	mitochondrial translational termination	1.5431	0.213717	2	86	151	15357
GO:0001012	RNA polymerase II regulatory region DNA binding	1.54043	0.214288	8	575	145	14868
GO:0010638	positive regulation of organelle organization	1.54043	0.214288	8	575	145	14868
GO:1901135	carbohydrate derivative metabolic process	1.53495	0.215467	10	752	143	14691
GO:0016491	oxidoreductase activity	1.53229	0.216041	9	664	144	14779
GO:0006979	response to oxidative stress	1.52877	0.216802	5	321	148	15122
GO:0031967	organelle envelope	1.52381	0.217879	3	161	150	15282
GO:0031975	envelope	1.52381	0.217879	3	161	150	15282
GO:0008234	cysteine-type peptidase activity	1.52381	0.217879	3	161	150	15282
GO:0000375	RNA splicing, via transesterification reactions	1.52186	0.218306	4	240	149	15203
GO:0098772	molecular function regulator	1.52072	0.218555	19	1577	134	13866
GO:0042311	vasodilation	1.52055	0.218591	1	24	152	15419
GO:0018200	peptidyl-glutamic acid modification	1.52055	0.218591	1	24	152	15419
GO:0046134	pyrimidine nucleoside biosynthetic process	1.52055	0.218591	1	24	152	15419
GO:0048736	appendage development	1.52055	0.218591	1	24	152	15419
GO:0000313	organellar ribosome	1.52055	0.218591	1	24	152	15419
GO:0000421	autophagosome membrane	1.52055	0.218591	1	24	152	15419
GO:0002040	sprouting angiogenesis	1.52055	0.218591	1	24	152	15419
GO:0005761	mitochondrial ribosome	1.52055	0.218591	1	24	152	15419
GO:0006515	protein quality control for misfolded or incompletely synthesized proteins	1.52055	0.218591	1	24	152	15419
GO:0032452	histone demethylase activity	1.52055	0.218591	1	24	152	15419
GO:0007205	protein kinase C-activating G-protein coupled receptor signaling pathway	1.52055	0.218591	1	24	152	15419
GO:0034105	positive regulation of tissue remodeling	1.52055	0.218591	1	24	152	15419
GO:0034110	regulation of homotypic cell-cell adhesion	1.52055	0.218591	1	24	152	15419
GO:0060173	limb development	1.52055	0.218591	1	24	152	15419
GO:0010800	positive regulation of peptidyl-threonine phosphorylation	1.52055	0.218591	1	24	152	15419
GO:0010833	telomere maintenance via telomere lengthening	1.52055	0.218591	1	24	152	15419
GO:0035710	CD4-positive, alpha-beta T cell activation	1.52055	0.218591	1	24	152	15419
GO:0065005	protein-lipid complex assembly	1.52055	0.218591	1	24	152	15419
GO:0003690	double-stranded DNA binding	1.51403	0.220022	10	756	143	14687
GO:1905114	cell surface receptor signaling pathway involved in cell-cell signaling	1.5126	0.220337	5	323	148	15120
GO:0005759	mitochondrial matrix	1.5126	0.220337	5	323	148	15120
GO:0043112	receptor metabolic process	1.50994	0.220923	2	88	151	15355
GO:0071482	cellular response to light stimulus	1.50994	0.220923	2	88	151	15355
GO:0097327	response to antineoplastic agent	1.50994	0.220923	2	88	151	15355
GO:0006633	fatty acid biosynthetic process	1.50994	0.220923	2	88	151	15355
GO:0007179	transforming growth factor beta receptor signaling pathway	1.50994	0.220923	2	88	151	15355
GO:0016323	basolateral plasma membrane	1.50052	0.223014	3	163	150	15280
GO:2001235	positive regulation of apoptotic signaling pathway	1.50052	0.223014	3	163	150	15280
GO:0060537	muscle tissue development	1.49373	0.224534	2	89	151	15354
GO:1990823	response to leukemia inhibitory factor	1.49373	0.224534	2	89	151	15354
GO:1990830	cellular response to leukemia inhibitory factor	1.49373	0.224534	2	89	151	15354
GO:0016577	histone demethylation	1.48603	0.226269	1	25	152	15418
GO:0043921	modulation by host of viral transcription	1.48603	0.226269	1	25	152	15418
GO:0098586	cellular response to virus	1.48603	0.226269	1	25	152	15418
GO:0000060	protein import into nucleus, translocation	1.48603	0.226269	1	25	152	15418
GO:0051150	regulation of smooth muscle cell differentiation	1.48603	0.226269	1	25	152	15418
GO:0052472	modulation by host of symbiont transcription	1.48603	0.226269	1	25	152	15418
GO:0031114	regulation of microtubule depolymerization	1.48603	0.226269	1	25	152	15418
GO:0005689	U12-type spliceosomal complex	1.48603	0.226269	1	25	152	15418
GO:0005790	smooth endoplasmic reticulum	1.48603	0.226269	1	25	152	15418
GO:0032839	dendrite cytoplasm	1.48603	0.226269	1	25	152	15418
GO:0033764	steroid dehydrogenase activity, , acting on the CH-OH group of donors, NAD or NADP as acceptor.	1.48603	0.226269	1	25	152	15418
GO:0034243	regulation of transcription elongation from RNA polymerase II promoter	1.48603	0.226269	1	25	152	15418
GO:0034629	cellular protein complex localization	1.48603	0.226269	1	25	152	15418
GO:0043086	negative regulation of catalytic activity	1.47803	0.228088	10	763	143	14680
GO:0007517	muscle organ development	1.47776	0.228149	2	90	151	15353
GO:0051015	actin filament binding	1.47766	0.228172	3	165	150	15278
GO:0065008	regulation of biological quality	1.4691	0.230132	34	3018	119	12425
GO:0120032	regulation of plasma membrane bounded cell projection assembly	1.46638	0.23076	3	166	150	15277
GO:1903050	regulation of proteolysis involved in cellular protein catabolic process	1.46624	0.230791	4	246	149	15197
GO:0004857	enzyme inhibitor activity	1.46513	0.231048	5	329	148	15114
GO:0015077	monovalent inorganic cation transmembrane transporter activity	1.46513	0.231048	5	329	148	15114
GO:0046854	phosphatidylinositol phosphorylation	1.46201	0.231769	2	91	151	15352
GO:0098754	detoxification	1.46201	0.231769	2	91	151	15352
GO:0045321	leukocyte activation	1.4578	0.232748	10	767	143	14676
GO:0002682	regulation of immune system process	1.45438	0.233545	16	1316	137	14127
GO:0016242	negative regulation of macroautophagy	1.45298	0.233872	1	26	152	15417
GO:0016358	dendrite development	1.45298	0.233872	1	26	152	15417
GO:0042273	ribosomal large subunit biogenesis	1.45298	0.233872	1	26	152	15417
GO:0045191	regulation of isotype switching	1.45298	0.233872	1	26	152	15417
GO:0045880	positive regulation of smoothened signaling pathway	1.45298	0.233872	1	26	152	15417
GO:0045920	negative regulation of exocytosis	1.45298	0.233872	1	26	152	15417
GO:1900078	positive regulation of cellular response to insulin stimulus	1.45298	0.233872	1	26	152	15417
GO:1900087	positive regulation of G1/S transition of mitotic cell cycle	1.45298	0.233872	1	26	152	15417
GO:1901797	negative regulation of signal transduction by p53 class mediator	1.45298	0.233872	1	26	152	15417
GO:0052312	modulation of transcription in other organism involved in symbiotic interaction	1.45298	0.233872	1	26	152	15417
GO:0003382	epithelial cell morphogenesis	1.45298	0.233872	1	26	152	15417
GO:0030166	proteoglycan biosynthetic process	1.45298	0.233872	1	26	152	15417
GO:0030947	regulation of vascular endothelial growth factor receptor signaling pathway	1.45298	0.233872	1	26	152	15417
GO:0031112	positive regulation of microtubule polymerization or depolymerization	1.45298	0.233872	1	26	152	15417
GO:0006084	acetyl-CoA metabolic process	1.45298	0.233872	1	26	152	15417
GO:0008334	histone mRNA metabolic process	1.45298	0.233872	1	26	152	15417
GO:0010591	regulation of lamellipodium assembly	1.45298	0.233872	1	26	152	15417
GO:0035250	UDP-galactosyltransferase activity	1.45298	0.233872	1	26	152	15417
GO:2000134	negative regulation of G1/S transition of mitotic cell cycle	1.4465	0.235392	2	92	151	15351
GO:1904591	positive regulation of protein import	1.4465	0.235392	2	92	151	15351
GO:0061061	muscle structure development	1.4465	0.235392	2	92	151	15351
GO:0065007	biological regulation	1.44603	0.235503	104	10012	49	5431
GO:0060326	cell chemotaxis	1.44413	0.235952	3	168	150	15275
GO:0060491	regulation of cell projection assembly	1.44413	0.235952	3	168	150	15275
GO:0015318	inorganic molecular entity transmembrane transporter activity	1.43453	0.238227	9	682	144	14761
GO:0017015	regulation of transforming growth factor beta receptor signaling pathway	1.43121	0.239019	2	93	151	15350
GO:1901184	regulation of ERBB signaling pathway	1.43121	0.239019	2	93	151	15350
GO:0006415	translational termination	1.43121	0.239019	2	93	151	15350
GO:0060589	nucleoside-triphosphatase regulator activity	1.42675	0.240089	5	334	148	15109
GO:0042287	MHC protein binding	1.42129	0.241401	1	27	152	15416
GO:0070207	protein homotrimerization	1.42129	0.241401	1	27	152	15416
GO:0071007	U2-type catalytic step 2 spliceosome	1.42129	0.241401	1	27	152	15416
GO:0021915	neural tube development	1.42129	0.241401	1	27	152	15416
GO:0071985	multivesicular body sorting pathway	1.42129	0.241401	1	27	152	15416
GO:0046949	fatty-acyl-CoA biosynthetic process	1.42129	0.241401	1	27	152	15416
GO:0097028	dendritic cell differentiation	1.42129	0.241401	1	27	152	15416
GO:0097061	dendritic spine organization	1.42129	0.241401	1	27	152	15416
GO:1901522	positive regulation of transcription from RNA polymerase II promoter involved in cellular response to chemical stimulus	1.42129	0.241401	1	27	152	15416
GO:1902230	negative regulation of intrinsic apoptotic signaling pathway in response to DNA damage	1.42129	0.241401	1	27	152	15416
GO:0000027	ribosomal large subunit assembly	1.42129	0.241401	1	27	152	15416
GO:0002714	positive regulation of B cell mediated immunity	1.42129	0.241401	1	27	152	15416
GO:0002891	positive regulation of immunoglobulin mediated immune response	1.42129	0.241401	1	27	152	15416
GO:0003281	ventricular septum development	1.42129	0.241401	1	27	152	15416
GO:0006482	protein demethylation	1.42129	0.241401	1	27	152	15416
GO:0032456	endocytic recycling	1.42129	0.241401	1	27	152	15416
GO:0008214	protein dealkylation	1.42129	0.241401	1	27	152	15416
GO:0034113	heterotypic cell-cell adhesion	1.42129	0.241401	1	27	152	15416
GO:0090313	regulation of protein targeting to membrane	1.42129	0.241401	1	27	152	15416
GO:0005773	vacuole	1.41919	0.241909	5	335	148	15108
GO:0009607	response to biotic stimulus	1.4188	0.242004	9	685	144	14758
GO:0019955	cytokine binding	1.41614	0.242648	2	94	151	15349
GO:0072593	reactive oxygen species metabolic process	1.41614	0.242648	2	94	151	15349
GO:0030136	clathrin-coated vesicle	1.41614	0.242648	2	94	151	15349
GO:1901214	regulation of neuron death	1.41284	0.243451	4	252	149	15191
GO:0043648	dicarboxylic acid metabolic process	1.40129	0.24628	2	95	151	15348
GO:1902807	negative regulation of cell cycle G1/S phase transition	1.40129	0.24628	2	95	151	15348
GO:1903844	regulation of cellular response to transforming growth factor beta stimulus	1.40129	0.24628	2	95	151	15348
GO:0051817	modification of morphology or physiology of other organism involved in symbiotic interaction	1.40129	0.24628	2	95	151	15348
GO:0007033	vacuole organization	1.40129	0.24628	2	95	151	15348
GO:0007160	cell-matrix adhesion	1.40129	0.24628	2	95	151	15348
GO:0014013	regulation of gliogenesis	1.40129	0.24628	2	95	151	15348
GO:0052548	regulation of endopeptidase activity	1.39678	0.247391	5	338	148	15105
GO:0016229	steroid dehydrogenase activity	1.39088	0.248857	1	28	152	15415
GO:0042407	cristae formation	1.39088	0.248857	1	28	152	15415
GO:0042771	intrinsic apoptotic signaling pathway in response to DNA damage by p53 class mediator	1.39088	0.248857	1	28	152	15415
GO:0070888	E-box binding	1.39088	0.248857	1	28	152	15415
GO:0071470	cellular response to osmotic stress	1.39088	0.248857	1	28	152	15415
GO:1902555	endoribonuclease complex	1.39088	0.248857	1	28	152	15415
GO:0000245	spliceosomal complex assembly	1.39088	0.248857	1	28	152	15415
GO:0099173	postsynapse organization	1.39088	0.248857	1	28	152	15415
GO:0050686	negative regulation of mRNA processing	1.39088	0.248857	1	28	152	15415
GO:0050892	intestinal absorption	1.39088	0.248857	1	28	152	15415
GO:1904837	beta-catenin-TCF complex assembly	1.39088	0.248857	1	28	152	15415
GO:1905348	endonuclease complex	1.39088	0.248857	1	28	152	15415
GO:0006099	tricarboxylic acid cycle	1.39088	0.248857	1	28	152	15415
GO:0006362	transcription elongation from RNA polymerase I promoter	1.39088	0.248857	1	28	152	15415
GO:0090200	positive regulation of release of cytochrome c from mitochondria	1.39088	0.248857	1	28	152	15415
GO:0015295	solute:proton symporter activity	1.39088	0.248857	1	28	152	15415
GO:0043523	regulation of neuron apoptotic process	1.39022	0.249021	3	173	150	15270
GO:0050776	regulation of immune response	1.38827	0.249507	11	872	142	14571
GO:0001775	cell activation	1.38827	0.249507	11	872	142	14571
GO:0045185	maintenance of protein location	1.38664	0.249914	2	96	151	15347
GO:0055085	transmembrane transport	1.38129	0.251255	13	1057	140	14386
GO:0051896	regulation of protein kinase B signaling	1.37972	0.251648	3	174	150	15269
GO:0048856	anatomical structure development	1.37588	0.252617	32	2860	121	12583
GO:0034641	cellular nitrogen compound metabolic process	1.37562	0.252683	48	4420	105	11023
GO:0002684	positive regulation of immune system process	1.37465	0.252927	11	875	142	14568
GO:0042770	signal transduction in response to DNA damage	1.3722	0.253549	2	97	151	15346
GO:0071013	catalytic step 2 spliceosome	1.3722	0.253549	2	97	151	15346
GO:1901800	positive regulation of proteasomal protein catabolic process	1.3722	0.253549	2	97	151	15346
GO:0031406	carboxylic acid binding	1.36932	0.25428	3	175	150	15268
GO:0016310	phosphorylation	1.36893	0.254379	13	1060	140	14383
GO:0006812	cation transport	1.36749	0.254746	9	695	144	14748
GO:0016301	kinase activity	1.36505	0.255369	10	786	143	14657
GO:0009896	positive regulation of catabolic process	1.36424	0.255574	6	429	147	15014
GO:0051223	regulation of protein transport	1.36245	0.256033	9	696	144	14747
GO:0015949	nucleobase-containing small molecule interconversion	1.36164	0.256239	1	29	152	15414
GO:0043114	regulation of vascular permeability	1.36164	0.256239	1	29	152	15414
GO:0019731	antibacterial humoral response	1.36164	0.256239	1	29	152	15414
GO:0046039	GTP metabolic process	1.36164	0.256239	1	29	152	15414
GO:0097526	spliceosomal tri-snRNP complex	1.36164	0.256239	1	29	152	15414
GO:0000791	euchromatin	1.36164	0.256239	1	29	152	15414
GO:0001885	endothelial cell development	1.36164	0.256239	1	29	152	15414
GO:0030131	clathrin adaptor complex	1.36164	0.256239	1	29	152	15414
GO:0006363	termination of RNA polymerase I transcription	1.36164	0.256239	1	29	152	15414
GO:0006760	folic acid-containing compound metabolic process	1.36164	0.256239	1	29	152	15414
GO:0009154	purine ribonucleotide catabolic process	1.36164	0.256239	1	29	152	15414
GO:0014065	phosphatidylinositol 3-kinase signaling	1.36164	0.256239	1	29	152	15414
GO:0090207	regulation of triglyceride metabolic process	1.36164	0.256239	1	29	152	15414
GO:0006139	nucleobase-containing compound metabolic process	1.35853	0.257039	43	3937	110	11506
GO:0006887	exocytosis	1.35243	0.258612	9	698	144	14745
GO:0043177	organic acid binding	1.34879	0.259554	3	177	150	15266
GO:0003924	GTPase activity	1.34489	0.260568	4	260	149	15183
GO:0000904	cell morphogenesis involved in differentiation	1.34391	0.260824	2	99	151	15344
GO:0051443	positive regulation of ubiquitin-protein transferase activity	1.34391	0.260824	2	99	151	15344
GO:0007613	memory	1.34391	0.260824	2	99	151	15344
GO:0034341	response to interferon-gamma	1.34391	0.260824	2	99	151	15344
GO:0030001	metal ion transport	1.34042	0.261737	7	521	146	14922
GO:0042157	lipoprotein metabolic process	1.33351	0.26355	1	30	152	15413
GO:0017080	sodium channel regulator activity	1.33351	0.26355	1	30	152	15413
GO:0043531	ADP binding	1.33351	0.26355	1	30	152	15413
GO:0070830	bicellular tight junction assembly	1.33351	0.26355	1	30	152	15413
GO:0071549	cellular response to dexamethasone stimulus	1.33351	0.26355	1	30	152	15413
GO:0046131	pyrimidine ribonucleoside metabolic process	1.33351	0.26355	1	30	152	15413
GO:0097696	STAT cascade	1.33351	0.26355	1	30	152	15413
GO:1902116	negative regulation of organelle assembly	1.33351	0.26355	1	30	152	15413
GO:0048536	spleen development	1.33351	0.26355	1	30	152	15413
GO:0002753	cytoplasmic pattern recognition receptor signaling pathway	1.33351	0.26355	1	30	152	15413
GO:0005246	calcium channel regulator activity	1.33351	0.26355	1	30	152	15413
GO:0006361	transcription initiation from RNA polymerase I promoter	1.33351	0.26355	1	30	152	15413
GO:0007140	male meiotic nuclear division	1.33351	0.26355	1	30	152	15413
GO:0007259	JAK-STAT cascade	1.33351	0.26355	1	30	152	15413
GO:0008378	galactosyltransferase activity	1.33351	0.26355	1	30	152	15413
GO:0009261	ribonucleotide catabolic process	1.33351	0.26355	1	30	152	15413
GO:0022604	regulation of cell morphogenesis	1.33243	0.263834	6	434	147	15009
GO:2000058	regulation of protein ubiquitination involved in ubiquitin-dependent protein catabolic process	1.33005	0.264463	2	100	151	15343
GO:0030968	endoplasmic reticulum unfolded protein response	1.33005	0.264463	2	100	151	15343
GO:0008203	cholesterol metabolic process	1.33005	0.264463	2	100	151	15343
GO:0071229	cellular response to acid chemical	1.32861	0.264844	3	179	150	15264
GO:0000902	cell morphogenesis	1.32861	0.264844	3	179	150	15264
GO:0006399	tRNA metabolic process	1.32861	0.264844	3	179	150	15264
GO:0034330	cell junction organization	1.32861	0.264844	3	179	150	15264
GO:0005215	transporter activity	1.31646	0.268083	13	1073	140	14370
GO:0043200	response to amino acid	1.31639	0.268101	2	101	151	15342
GO:0002761	regulation of myeloid leukocyte differentiation	1.31639	0.268101	2	101	151	15342
GO:0050662	coenzyme binding	1.31224	0.269216	4	264	149	15179
GO:0010632	regulation of epithelial cell migration	1.30879	0.270147	3	181	150	15262
GO:0036464	cytoplasmic ribonucleoprotein granule	1.30879	0.270147	3	181	150	15262
GO:0042269	regulation of natural killer cell mediated cytotoxicity	1.30642	0.270789	1	31	152	15412
GO:0043928	exonucleolytic nuclear-transcribed mRNA catabolic process involved in deadenylation-dependent decay	1.30642	0.270789	1	31	152	15412
GO:0045070	positive regulation of viral genome replication	1.30642	0.270789	1	31	152	15412
GO:0106027	neuron projection organization	1.30642	0.270789	1	31	152	15412
GO:0051119	sugar transmembrane transporter activity	1.30642	0.270789	1	31	152	15412
GO:0001772	immunological synapse	1.30642	0.270789	1	31	152	15412
GO:0002707	negative regulation of lymphocyte mediated immunity	1.30642	0.270789	1	31	152	15412
GO:0002823	negative regulation of adaptive immune response based on somatic recombination of immune receptors built from immunoglobulin superfamily domains	1.30642	0.270789	1	31	152	15412
GO:0005154	epidermal growth factor receptor binding	1.30642	0.270789	1	31	152	15412
GO:0006370	7-methylguanosine mRNA capping	1.30642	0.270789	1	31	152	15412
GO:0006775	fat-soluble vitamin metabolic process	1.30642	0.270789	1	31	152	15412
GO:0010543	regulation of platelet activation	1.30642	0.270789	1	31	152	15412
GO:0031965	nuclear membrane	1.30421	0.271386	4	265	149	15178
GO:0048598	embryonic morphogenesis	1.30377	0.271506	5	351	148	15092
GO:0008270	zinc ion binding	1.29847	0.27295	9	709	144	14734
GO:0022857	transmembrane transporter activity	1.29539	0.273791	11	893	142	14550
GO:0051020	GTPase binding	1.29489	0.273928	8	619	145	14824
GO:0006353	DNA-templated transcription, termination	1.28961	0.275378	2	103	151	15340
GO:0030030	cell projection organization	1.28887	0.275583	9	711	144	14732
GO:0045121	membrane raft	1.28831	0.275736	4	267	149	15176
GO:0050789	regulation of biological process	1.28485	0.276693	98	9476	55	5967
GO:1901701	cellular response to oxygen-containing compound	1.28409	0.276902	9	712	144	14731
GO:0030162	regulation of proteolysis	1.28409	0.276902	9	712	144	14731
GO:0071345	cellular response to cytokine stimulus	1.28322	0.277145	5	354	148	15089
GO:0001819	positive regulation of cytokine production	1.28322	0.277145	5	354	148	15089
GO:0098857	membrane microdomain	1.28044	0.277915	4	268	149	15175
GO:0016620	oxidoreductase activity, acting on the aldehyde or oxo group of donors, NAD or NADP as acceptor	1.28029	0.277957	1	32	152	15411
GO:0017004	cytochrome complex assembly	1.28029	0.277957	1	32	152	15411
GO:0044058	regulation of digestive system process	1.28029	0.277957	1	32	152	15411
GO:0046632	alpha-beta T cell differentiation	1.28029	0.277957	1	32	152	15411
GO:0046825	regulation of protein export from nucleus	1.28029	0.277957	1	32	152	15411
GO:0050691	regulation of defense response to virus by host	1.28029	0.277957	1	32	152	15411
GO:0050856	regulation of T cell receptor signaling pathway	1.28029	0.277957	1	32	152	15411
GO:0004864	protein phosphatase inhibitor activity	1.28029	0.277957	1	32	152	15411
GO:0005720	nuclear heterochromatin	1.28029	0.277957	1	32	152	15411
GO:0031624	ubiquitin conjugating enzyme binding	1.28029	0.277957	1	32	152	15411
GO:0006730	one-carbon metabolic process	1.28029	0.277957	1	32	152	15411
GO:0007257	activation of JUN kinase activity	1.28029	0.277957	1	32	152	15411
GO:0008206	bile acid metabolic process	1.28029	0.277957	1	32	152	15411
GO:0009452	7-methylguanosine RNA capping	1.28029	0.277957	1	32	152	15411
GO:0036260	RNA capping	1.28029	0.277957	1	32	152	15411
GO:0001936	regulation of endothelial cell proliferation	1.27649	0.279015	2	104	151	15339
GO:1905477	positive regulation of protein localization to membrane	1.27649	0.279015	2	104	151	15339
GO:1901576	organic substance biosynthetic process	1.27427	0.279636	42	3876	111	11567
GO:0043241	protein complex disassembly	1.27015	0.280789	3	185	150	15258
GO:1901137	carbohydrate derivative biosynthetic process	1.26299	0.282808	5	357	148	15086
GO:0009605	response to external stimulus	1.26049	0.283515	14	1181	139	14262
GO:1901575	organic substance catabolic process	1.2565	0.28465	17	1465	136	13978
GO:0016303	1-phosphatidylinositol-3-kinase activity	1.25507	0.285056	1	33	152	15410
GO:0046688	response to copper ion	1.25507	0.285056	1	33	152	15410
GO:0000291	nuclear-transcribed mRNA catabolic process, exonucleolytic	1.25507	0.285056	1	33	152	15410
GO:0051445	regulation of meiotic cell cycle	1.25507	0.285056	1	33	152	15410
GO:0001707	mesoderm formation	1.25507	0.285056	1	33	152	15410
GO:0002286	T cell activation involved in immune response	1.25507	0.285056	1	33	152	15410
GO:0002686	negative regulation of leukocyte migration	1.25507	0.285056	1	33	152	15410
GO:0002715	regulation of natural killer cell mediated immunity	1.25507	0.285056	1	33	152	15410
GO:0031941	filamentous actin	1.25507	0.285056	1	33	152	15410
GO:0006517	protein deglycosylation	1.25507	0.285056	1	33	152	15410
GO:0032266	phosphatidylinositol-3-phosphate binding	1.25507	0.285056	1	33	152	15410
GO:0006801	superoxide metabolic process	1.25507	0.285056	1	33	152	15410
GO:0034358	plasma lipoprotein particle	1.25507	0.285056	1	33	152	15410
GO:0009925	basal plasma membrane	1.25507	0.285056	1	33	152	15410
GO:1990777	lipoprotein particle	1.25507	0.285056	1	33	152	15410
GO:0016758	transferase activity, transferring hexosyl groups	1.25133	0.286125	3	187	150	15256
GO:0022618	ribonucleoprotein complex assembly	1.25133	0.286125	3	187	150	15256
GO:0045598	regulation of fat cell differentiation	1.25076	0.286286	2	106	151	15337
GO:1902652	secondary alcohol metabolic process	1.25076	0.286286	2	106	151	15337
GO:0002822	regulation of adaptive immune response based on somatic recombination of immune receptors built from immunoglobulin superfamily domains	1.25076	0.286286	2	106	151	15337
GO:0005178	integrin binding	1.25076	0.286286	2	106	151	15337
GO:0006289	nucleotide-excision repair	1.25076	0.286286	2	106	151	15337
GO:0009100	glycoprotein metabolic process	1.25076	0.286286	2	106	151	15337
GO:0034614	cellular response to reactive oxygen species	1.25076	0.286286	2	106	151	15337
GO:0001558	regulation of cell growth	1.24968	0.286596	5	359	148	15084
GO:0071495	cellular response to endogenous stimulus	1.24935	0.286692	8	628	145	14815
GO:0043233	organelle lumen	1.24663	0.287473	13	1091	140	14352
GO:0070013	intracellular organelle lumen	1.24663	0.287473	13	1091	140	14352
GO:0031974	membrane-enclosed lumen	1.24663	0.287473	13	1091	140	14352
GO:0045471	response to ethanol	1.23815	0.289919	2	107	151	15336
GO:0051170	nuclear import	1.23815	0.289919	2	107	151	15336
GO:1901991	negative regulation of mitotic cell cycle phase transition	1.23282	0.29147	3	189	150	15254
GO:0043030	regulation of macrophage activation	1.23071	0.292085	1	34	152	15409
GO:0019212	phosphatase inhibitor activity	1.23071	0.292085	1	34	152	15409
GO:0045124	regulation of bone resorption	1.23071	0.292085	1	34	152	15409
GO:2000785	regulation of autophagosome assembly	1.23071	0.292085	1	34	152	15409
GO:1901618	organic hydroxy compound transmembrane transporter activity	1.23071	0.292085	1	34	152	15409
GO:1902808	positive regulation of cell cycle G1/S phase transition	1.23071	0.292085	1	34	152	15409
GO:0001756	somitogenesis	1.23071	0.292085	1	34	152	15409
GO:0001784	phosphotyrosine residue binding	1.23071	0.292085	1	34	152	15409
GO:0002820	negative regulation of adaptive immune response	1.23071	0.292085	1	34	152	15409
GO:0030134	COPII-coated ER to Golgi transport vesicle	1.23071	0.292085	1	34	152	15409
GO:0032451	demethylase activity	1.23071	0.292085	1	34	152	15409
GO:0060135	maternal process involved in female pregnancy	1.23071	0.292085	1	34	152	15409
GO:0036002	pre-mRNA binding	1.23071	0.292085	1	34	152	15409
GO:0014014	negative regulation of gliogenesis	1.23071	0.292085	1	34	152	15409
GO:0090087	regulation of peptide transport	1.22801	0.292876	9	724	144	14719
GO:0046483	heterocycle metabolic process	1.22745	0.293039	44	4094	109	11349
GO:0007283	spermatogenesis	1.22674	0.293246	4	275	149	15168
GO:0043618	regulation of transcription from RNA polymerase II promoter in response to stress	1.22571	0.293549	2	108	151	15335
GO:0070851	growth factor receptor binding	1.22571	0.293549	2	108	151	15335
GO:0060627	regulation of vesicle-mediated transport	1.22379	0.294115	6	452	147	14991
GO:0019898	extrinsic component of membrane	1.22368	0.294145	3	190	150	15253
GO:0006936	muscle contraction	1.22368	0.294145	3	190	150	15253
GO:0035770	ribonucleoprotein granule	1.22368	0.294145	3	190	150	15253
GO:0052547	regulation of peptidase activity	1.22349	0.294202	5	363	148	15080
GO:0002831	regulation of response to biotic stimulus	1.21342	0.297178	2	109	151	15334
GO:0032355	response to estradiol	1.21342	0.297178	2	109	151	15334
GO:0048232	male gamete generation	1.21184	0.297648	4	277	149	15166
GO:0042127	regulation of cell proliferation	1.2107	0.297989	16	1384	137	14059
GO:0042304	regulation of fatty acid biosynthetic process	1.20716	0.299045	1	35	152	15408
GO:0042558	pteridine-containing compound metabolic process	1.20716	0.299045	1	35	152	15408
GO:0019894	kinesin binding	1.20716	0.299045	1	35	152	15408
GO:0045687	positive regulation of glial cell differentiation	1.20716	0.299045	1	35	152	15408
GO:1902229	regulation of intrinsic apoptotic signaling pathway in response to DNA damage	1.20716	0.299045	1	35	152	15408
GO:0048487	beta-tubulin binding	1.20716	0.299045	1	35	152	15408
GO:0002639	positive regulation of immunoglobulin production	1.20716	0.299045	1	35	152	15408
GO:0030282	bone mineralization	1.20716	0.299045	1	35	152	15408
GO:0008089	anterograde axonal transport	1.20716	0.299045	1	35	152	15408
GO:0009268	response to pH	1.20716	0.299045	1	35	152	15408
GO:0010464	regulation of mesenchymal cell proliferation	1.20716	0.299045	1	35	152	15408
GO:0035337	fatty-acyl-CoA metabolic process	1.20716	0.299045	1	35	152	15408
GO:0042113	B cell activation	1.2013	0.300803	2	110	151	15333
GO:0046434	organophosphate catabolic process	1.2013	0.300803	2	110	151	15333
GO:0002706	regulation of lymphocyte mediated immunity	1.2013	0.300803	2	110	151	15333
GO:0032993	protein-DNA complex	1.2013	0.300803	2	110	151	15333
GO:0097435	supramolecular fiber organization	1.19785	0.301843	5	367	148	15076
GO:0006950	response to stress	1.19781	0.301856	29	2639	124	12804
GO:0019904	protein domain specific binding	1.19568	0.3025	8	639	145	14804
GO:0005886	plasma membrane	1.19536	0.302595	37	3421	116	12022
GO:0006811	ion transport	1.19085	0.303963	13	1106	140	14337
GO:2000241	regulation of reproductive process	1.18933	0.304426	2	111	151	15332
GO:1903533	regulation of protein targeting	1.18933	0.304426	2	111	151	15332
GO:0002376	immune system process	1.18842	0.304701	21	1869	132	13574
GO:0070317	negative regulation of G0 to G1 transition	1.18437	0.305938	1	36	152	15407
GO:0097035	regulation of membrane lipid distribution	1.18437	0.305938	1	36	152	15407
GO:1902743	regulation of lamellipodium organization	1.18437	0.305938	1	36	152	15407
GO:0002832	negative regulation of response to biotic stimulus	1.18437	0.305938	1	36	152	15407
GO:0030857	negative regulation of epithelial cell differentiation	1.18437	0.305938	1	36	152	15407
GO:0030890	positive regulation of B cell proliferation	1.18437	0.305938	1	36	152	15407
GO:0006040	amino sugar metabolic process	1.18437	0.305938	1	36	152	15407
GO:0007007	inner mitochondrial membrane organization	1.18437	0.305938	1	36	152	15407
GO:0033146	regulation of intracellular estrogen receptor signaling pathway	1.18437	0.305938	1	36	152	15407
GO:0009101	glycoprotein biosynthetic process	1.18437	0.305938	1	36	152	15407
GO:0060348	bone development	1.18437	0.305938	1	36	152	15407
GO:0035282	segmentation	1.18437	0.305938	1	36	152	15407
GO:0010799	regulation of peptidyl-threonine phosphorylation	1.18437	0.305938	1	36	152	15407
GO:0061844	antimicrobial humoral immune response mediated by antimicrobial peptide	1.18437	0.305938	1	36	152	15407
GO:0090311	regulation of protein deacetylation	1.18437	0.305938	1	36	152	15407
GO:0005575	cellular_component	1.17932	0.307487	150	14969	3	474
GO:0008324	cation transmembrane transporter activity	1.17791	0.307922	7	551	146	14892
GO:0016616	oxidoreductase activity, acting on the CH-OH group of donors, NAD or NADP as acceptor	1.17751	0.308045	2	112	151	15331
GO:0030018	Z disc	1.17751	0.308045	2	112	151	15331
GO:0071417	cellular response to organonitrogen compound	1.17275	0.309516	5	371	148	15072
GO:1901360	organic cyclic compound metabolic process	1.17167	0.309848	46	4318	107	11125
GO:1901653	cellular response to peptide	1.17045	0.310226	3	196	150	15247
GO:0000976	transcription regulatory region sequence-specific DNA binding	1.1673	0.311207	8	645	145	14798
GO:0043620	regulation of DNA-templated transcription in response to stress	1.16584	0.311661	2	113	151	15330
GO:0097237	cellular response to toxic substance	1.16584	0.311661	2	113	151	15330
GO:0005319	lipid transporter activity	1.16584	0.311661	2	113	151	15330
GO:0006694	steroid biosynthetic process	1.16584	0.311661	2	113	151	15330
GO:0070201	regulation of establishment of protein localization	1.16536	0.311812	9	738	144	14705
GO:0016776	phosphotransferase activity, phosphate group as acceptor	1.16231	0.312763	1	37	152	15406
GO:0042455	ribonucleoside biosynthetic process	1.16231	0.312763	1	37	152	15406
GO:0071944	cell periphery	1.16231	0.312763	1	37	152	15406
GO:0046915	transition metal ion transmembrane transporter activity	1.16231	0.312763	1	37	152	15406
GO:0000387	spliceosomal snRNP assembly	1.16231	0.312763	1	37	152	15406
GO:1903793	positive regulation of anion transport	1.16231	0.312763	1	37	152	15406
GO:0051653	spindle localization	1.16231	0.312763	1	37	152	15406
GO:0004601	peroxidase activity	1.16231	0.312763	1	37	152	15406
GO:0030199	collagen fibril organization	1.16231	0.312763	1	37	152	15406
GO:0030315	T-tubule	1.16231	0.312763	1	37	152	15406
GO:0005484	SNAP receptor activity	1.16231	0.312763	1	37	152	15406
GO:0031113	regulation of microtubule polymerization	1.16231	0.312763	1	37	152	15406
GO:0032459	regulation of protein oligomerization	1.16231	0.312763	1	37	152	15406
GO:0007098	centrosome cycle	1.16231	0.312763	1	37	152	15406
GO:0007595	lactation	1.16231	0.312763	1	37	152	15406
GO:0038128	ERBB2 signaling pathway	1.16231	0.312763	1	37	152	15406
GO:0015144	carbohydrate transmembrane transporter activity	1.16231	0.312763	1	37	152	15406
GO:0006725	cellular aromatic compound metabolic process	1.15625	0.314663	44	4128	109	11315
GO:0031331	positive regulation of cellular catabolic process	1.15427	0.315289	5	374	148	15069
GO:0016741	transferase activity, transferring one-carbon groups	1.1533	0.315594	3	198	150	15245
GO:0045637	regulation of myeloid cell differentiation	1.14483	0.31828	3	199	150	15244
GO:0071826	ribonucleoprotein complex subunit organization	1.14483	0.31828	3	199	150	15244
GO:0046914	transition metal ion binding	1.14483	0.31828	11	930	142	14513
GO:0016125	sterol metabolic process	1.14294	0.31888	2	115	151	15328
GO:0002576	platelet degranulation	1.14294	0.31888	2	115	151	15328
GO:0006414	translational elongation	1.14294	0.31888	2	115	151	15328
GO:0009116	nucleoside metabolic process	1.14294	0.31888	2	115	151	15328
GO:0061041	regulation of wound healing	1.14294	0.31888	2	115	151	15328
GO:0140096	catalytic activity, acting on a protein	1.1415	0.319341	23	2079	130	13364
GO:0044088	regulation of vacuole organization	1.14093	0.319521	1	38	152	15405
GO:0044390	ubiquitin-like protein conjugating enzyme binding	1.14093	0.319521	1	38	152	15405
GO:0045739	positive regulation of DNA repair	1.14093	0.319521	1	38	152	15405
GO:0071616	acyl-CoA biosynthetic process	1.14093	0.319521	1	38	152	15405
GO:0046326	positive regulation of glucose import	1.14093	0.319521	1	38	152	15405
GO:0051539	4 iron, 4 sulfur cluster binding	1.14093	0.319521	1	38	152	15405
GO:0051602	response to electrical stimulus	1.14093	0.319521	1	38	152	15405
GO:0002312	B cell activation involved in immune response	1.14093	0.319521	1	38	152	15405
GO:0032007	negative regulation of TOR signaling	1.14093	0.319521	1	38	152	15405
GO:0007080	mitotic metaphase plate congression	1.14093	0.319521	1	38	152	15405
GO:0034381	plasma lipoprotein particle clearance	1.14093	0.319521	1	38	152	15405
GO:0035384	thioester biosynthetic process	1.14093	0.319521	1	38	152	15405
GO:0050794	regulation of cellular process	1.13789	0.320494	92	8944	61	6499
GO:0022603	regulation of anatomical structure morphogenesis	1.13714	0.320736	11	932	142	14511
GO:0045089	positive regulation of innate immune response	1.13323	0.321992	4	288	149	15155
GO:0002020	protease binding	1.1317	0.322483	2	116	151	15327
GO:0007034	vacuolar transport	1.1317	0.322483	2	116	151	15327
GO:0009314	response to radiation	1.12411	0.324943	5	379	148	15064
GO:0006796	phosphate-containing compound metabolic process	1.1225	0.325465	20	1796	133	13647
GO:0015934	large ribosomal subunit	1.12061	0.326082	2	117	151	15326
GO:0016482	cytosolic transport	1.12061	0.326082	2	117	151	15326
GO:0002819	regulation of adaptive immune response	1.12061	0.326082	2	117	151	15326
GO:0140101	catalytic activity, acting on a tRNA	1.12061	0.326082	2	117	151	15326
GO:0010634	positive regulation of epithelial cell migration	1.12061	0.326082	2	117	151	15326
GO:0016339	calcium-dependent cell-cell adhesion via plasma membrane cell adhesion molecules	1.1202	0.326214	1	39	152	15404
GO:0042645	mitochondrial nucleoid	1.1202	0.326214	1	39	152	15404
GO:0071548	response to dexamethasone	1.1202	0.326214	1	39	152	15404
GO:0046631	alpha-beta T cell activation	1.1202	0.326214	1	39	152	15404
GO:0047496	vesicle transport along microtubule	1.1202	0.326214	1	39	152	15404
GO:0048813	dendrite morphogenesis	1.1202	0.326214	1	39	152	15404
GO:0000422	autophagy of mitochondrion	1.1202	0.326214	1	39	152	15404
GO:0051646	mitochondrion localization	1.1202	0.326214	1	39	152	15404
GO:0051784	negative regulation of nuclear division	1.1202	0.326214	1	39	152	15404
GO:0051898	negative regulation of protein kinase B signaling	1.1202	0.326214	1	39	152	15404
GO:0006305	DNA alkylation	1.1202	0.326214	1	39	152	15404
GO:0006306	DNA methylation	1.1202	0.326214	1	39	152	15404
GO:0006695	cholesterol biosynthetic process	1.1202	0.326214	1	39	152	15404
GO:0007338	single fertilization	1.1202	0.326214	1	39	152	15404
GO:0008028	monocarboxylic acid transmembrane transporter activity	1.1202	0.326214	1	39	152	15404
GO:0033692	cellular polysaccharide biosynthetic process	1.1202	0.326214	1	39	152	15404
GO:0008374	O-acyltransferase activity	1.1202	0.326214	1	39	152	15404
GO:0033865	nucleoside bisphosphate metabolic process	1.1202	0.326214	1	39	152	15404
GO:0033875	ribonucleoside bisphosphate metabolic process	1.1202	0.326214	1	39	152	15404
GO:0034032	purine nucleoside bisphosphate metabolic process	1.1202	0.326214	1	39	152	15404
GO:0009295	nucleoid	1.1202	0.326214	1	39	152	15404
GO:0061515	myeloid cell development	1.1202	0.326214	1	39	152	15404
GO:0061726	mitochondrion disassembly	1.1202	0.326214	1	39	152	15404
GO:1901988	negative regulation of cell cycle phase transition	1.11982	0.326337	3	202	150	15241
GO:0016070	RNA metabolic process	1.11917	0.32655	33	3063	120	12380
GO:0051129	negative regulation of cellular component organization	1.11823	0.326858	7	563	146	14880
GO:0000978	RNA polymerase II proximal promoter sequence-specific DNA binding	1.11226	0.328814	5	381	148	15062
GO:0005925	focal adhesion	1.11226	0.328814	5	381	148	15062
GO:0051604	protein maturation	1.11163	0.329023	3	203	150	15240
[truncated: 1,500 more rows]
